# Supplementary material for: Hepatitis B Virus Infection and Increased Risk of Gestational Diabetes Regardless of Liver Function Status: A Xiamen Area Population-Based Study
Source: Front Physiol. 2022 Jul 11;13:938149. doi: 10.3389/fphys.2022.938149 (PMC9309327; doi:10.3389/fphys.2022.938149)
Supplement: Supplementary file 1 [file DataSheet1.CSV]

BMI	ALT	AST	ALB	TBil	DBil	HBsAg	Age	FAST	1h	2h
20.7	12.3	20.2	39.2	7.31	3	ÒõÐÔ	25	3.84	4.85	4.48
19.23	14	28	37	9.92	3.12	ÒõÐÔ	26	4	5.07	3.83
20.03	9	16	3704	13.2		ÑôÐÔ	21	3.69	6.34	4.34
19.56	18	20	63.7	5.7	3.8	ÒõÐÔ	31	3.88	6.9	7.93
18.43	15	14	40	6.1	1.8	ÒõÐÔ	25	3.94	5.96	7.24
22.48			43.8	10.6	7.4	ÑôÐÔ	37	4.55	7.43	6.21
18.29	6	12		9.3		ÒõÐÔ	36	4.26	7.74	6.91
18.26	13	18	40	17	14.6	ÒõÐÔ	32	4.45	8.83	8.47
22.04	27	19	39	10	7.1	ÒõÐÔ	30	4.54	9.94	7.15
19.14	26	23	39	9	7.5	ÒõÐÔ	28	4.06	10.17	6.98
20.77	19.3	18.4	46.1	6.69	4.92	ÒõÐÔ	27	4.43	6.49	5.57
19.22	8.4	12.7	43.7	6.24	4.48	ÒõÐÔ	28	3.86	7.56	6.01
22.21	10	15	42	12	10.1	ÒõÐÔ	24	4.31	7.19	7.79
15.61	26	24	42.6	5.87	3.97	ÒõÐÔ	25	4.33	8.68	5.18
19.38	11	14	37.7	7.1	5.1	ÒõÐÔ	28	3.69	5.72	5.53
21.03	12.19	17.99	47.62	8.1	3	ÒõÐÔ	26	3.83	6.74	5.49
19.56	12	16	38	16	13.3	ÒõÐÔ	26	4.34	10.01	8.36
17.48	14	16	39	8	6.6	ÒõÐÔ	21	4.52	6.62	6.67
25.64	15	13	36.5	18.4	11.5	ÑôÐÔ	28	3.92	8.66	8.54
19.23	25	23	36	9	7.7	ÒõÐÔ	32	4.2	8.2	6.84
18.83	18	16	38	15.1	12.2	ÒõÐÔ	30	3.66	10.44	7.44
18.29	14	14	40.9	11.35	8.43	ÒõÐÔ	26	3.92	6.29	6.23
22.06	12	14	38	11	8.8		40	4.31	6.49	6.03
19.68	30	23	39	10	8.3	ÒõÐÔ	31	3.73	7.13	5.61
16.42	10.7	12.3	46.4	11.5	4.1	ÒõÐÔ	22	4.21	7.99	6.32
17.57	7	16	43.3	8.1	4.6	ÒõÐÔ	24	4.26	3.93	3.78
16.14	7	9	39	8.5	5.8	ÒõÐÔ	24	3.99	4.1	3.43
20.43	15	12		7.4	4	ÒõÐÔ	31	4.07	8.55	6.7
23.05	23	24	43.3	11	6.9	ÒõÐÔ	24	4.84	8.95	6.43
18.13	15	18	42.1	6.4	4.7	ÒõÐÔ	27	3.73	5.11	4.93
21.23	10	18	43.4	8.6	5.7	ÒõÐÔ	28	3.49	9.41	6.56
16.94	20	26	43			ÒõÐÔ	29	3.8	7.44	5.41
23.03	23	19	38	6		ÒõÐÔ	26	4.03	7.03	5.5
17.53	15	24	45	8	4	ÒõÐÔ	22	4.11	6.24	6.29
17.85	8	14	33.8	16.8	10.8	ÒõÐÔ	29	4.09	7.06	7.53
23.5	12	15	36.7	7.3		ÒõÐÔ	31	4.88	10.82	6.88
19.13	13	14	40.1	6.3		ÒõÐÔ	27	3.81	5.46	6.14
18.07	37	25	41	4.1	2.7	ÒõÐÔ	29	3.82	8.72	3.63
21.64	18	11	35	10		ÒõÐÔ	38	3.82	9.77	10.31
21.23	16	15	38	22	18.1	ÑôÐÔ	30	4.29	9.83	6.75
21.5	16	15	35	9	7.7	ÒõÐÔ	33	3.84	7.36	6.06
26.57	13.3	15.7	44.1	11.06	8.79	ÒõÐÔ	24	4.54	6.42	7.33
23.81	15	13	37	16	13.5	ÒõÐÔ	27	4.32	7.85	6.08
20.35	7	18	40.1	10.5		ÒõÐÔ	27	3.44	8.72	6.89
18.9	17	15		16.8	11.2	ÒõÐÔ	29	4.13	7.58	5.95
18.36	15	19	41	11	9.7	ÒõÐÔ	37	4.27	8.33	6.91
24.84	12	15	43	6.2	4.1	ÒõÐÔ	35	4.56	8.5	6.69
18.38	9	18	46.6	10.4	7.3	ÒõÐÔ	29	3.94	7.1	5.51
20.83	9	10	35.6	6.4	5.1		35	4.16	9.17	7.03
22.72	7	14	37.3	4		ÒõÐÔ	24	3.75	10.72	6.7
19.92	7	14	40.2	5.2	2.9	ÒõÐÔ	29	4.67	9.23	7.04
20.69	12.28	27.18	47.7	9.8		ÒõÐÔ	25	3.75	7.39	5.84
20.81	33	24	43.5	13.6		ÒõÐÔ	31	3.84	8.41	7.84
21.26	45	33	39.8	5.52	3.67	ÒõÐÔ	29	4.91	9.46	7.07
17.67	11	19	11.6	11.6	8	ÒõÐÔ	32	3.55	7.27	6.05
17.48	16	20	39.1	5.8	3.5	ÒõÐÔ	27	3.96	7.84	6.19
19.05	11	14	40.4	4.8	3.3	ÒõÐÔ	31	3.97	5.88	6.24
19.95	11	14		6.3	4	ÒõÐÔ	27	3.61	7.29	3.39
19.78	25	23	37	9		ÒõÐÔ	23	4.09	6.93	5.61
18.59	15	15	40	22	18	ÒõÐÔ	21	3.54	3.56	4.31
25.34	10	15	38.8	6.5	4.7	ÒõÐÔ	36	4.53	10.51	8.94
19.29	19	16	35	14	12	ÒõÐÔ	28	4.16	7.14	6.44
19.72	7	14	38.6	6.8	5.1	ÒõÐÔ	26	4.42	9.4	8.18
22.04	43	41	34.7	7.8	2.6		31	4.16	5.77	3.5
20.07	11	15	38	12	9.6	ÒõÐÔ	27	3.56	5.74	3.89
24.46	16	13	8.8	6.78		ÒõÐÔ	32	4.07	8.81	7.25
2.34	55	36	67	7.5	2.8	ÒõÐÔ	22	3.16	6.75	6.6
24.14	26.8	18.3	49.2	11	7.8	ÑôÐÔ	36	4.23	8.38	6.42
23.31	15.77	18.26	38.02	8.7	2.5	ÑôÐÔ	33	4.13	7.58	5.95
19.65	13	19	30.3	4.8	1.8	ÒõÐÔ	31	5.66	9.61	8.12
26.37	21	1.2	38.1	10.5	5.41	ÒõÐÔ	23	4.39	9.52	7.24
20.13	13	15	40.2	5.4		ÒõÐÔ	28	4.17	13.36	10.21
23.83	13	20	35.28	9.3		ÑôÐÔ	25	3.85	6.79	5.27
22.04	10	12	39	12.2	2.9	ÑôÐÔ	21	4.8	8	7
18.66	9	19	70.1			ÒõÐÔ	28	4.7	8.86	8.22
17.58	11	19	37.7	12.1		ÒõÐÔ	27	4.26	8.8	8.1
19.03	37	32	33	9		ÒõÐÔ	24	3.88	6.9	7.93
18	16	15	44.14	8.48	2.2	ÒõÐÔ	19	4.12	6.28	4.9
20.03	9	14	33.2	5.5		ÒõÐÔ	29	4.55	7.43	6.21
21.26	11	14	34.9	8.4	1.9	ÑôÐÔ	25	3.61	4.09	5.99
22.35	7	15	35.2	6.8	1.7	ÒõÐÔ	28	4.26	7.54	9.18
17.38	20	26.7	35.4	8	2.91		24	4.78	12.53	13.26
18.75	11	16	41	21		ÒõÐÔ	38	4.27	6.81	7.05
17.85	10	16	37.3	13.6	3.9	ÒõÐÔ	24	3.88	11.52	11.36
18.67	10.5	16.2	38.11	6.7		ÒõÐÔ	24	4.23	7.02	4.89
18.73	13.5	21.5	33.54	6.1		ÒõÐÔ	28	4.81	10.07	8.44
22.19	10	16	38	16	13.9	ÒõÐÔ	25	4.06	5.11	7.53
18.75	12	23	40.3	4.4	4	ÒõÐÔ	30	4.27	6.25	5.82
23.44	45	31	36	10	8	ÒõÐÔ	25	4.28	9.38	7.73
20.66	27.3	22.1	51.2	9.5	5.9		33	3.58	9.47	6.98
22.14	20.4	16.5	40.9	11.9	3.2	ÒõÐÔ	26	4.04	8.46	7.8
28.4	17	15	39	7		ÒõÐÔ	26	4.9	8.56	6.71
23.14	12.06	18.21	42.92	7.6		ÒõÐÔ	27	3.75	7.39	5.66
19.77	27	30	34	13.3	3.8	ÒõÐÔ	26	4.19	4.69	6.29
26.62	23	20	34.6			ÒõÐÔ	27	4.65	8.42	5.44
19.47	12	14	38	8	6	ÒõÐÔ	26	3.96	4.8	5.64
19.15	5.1	8.8	34	9.1		ÑôÐÔ	42	3.86	7.26	6.81
20.83	8	18	34.6	9.8	1.7	ÒõÐÔ	33	3.83	6.79	5.9
19.36	17	18	44.8	12.5	10.7	ÒõÐÔ	24	3.71	7.5	6.86
20.79	11.13	18.34	38.55	5.7	2.1	ÒõÐÔ	27	3.59	3.76	3.49
20.83	16	14	38.2	7.5	5.1	ÒõÐÔ	29	3.67	7.34	5.59
19.22	10	14	48	10	2.8	ÒõÐÔ	23	3.76	6.2	5.38
22.96	13	8	48	12.8	8.8	ÑôÐÔ	31	3.56	7.42	6.84
22.03	35	24		13.5	10.4	ÑôÐÔ	31	4.12	6.28	4.9
27.01	22	21	42.86	3.4		ÒõÐÔ	25	4.5	9.19	5.28
20.69	7	14	33.2	4	3.1	ÒõÐÔ	27	4.92	9.03	6.77
22.58	12.9	18.1	45.6	9.2	3.9	ÑôÐÔ	36	3.75	7.93	7.1
17.01	16	20	35	9	6.6	ÒõÐÔ	24	3.9	8.16	6.47
18.37	13	18	40	7	5.1	ÒõÐÔ	23	4.28	5.52	6.83
18.31	10	20	36	13	6.4	ÑôÐÔ	24	4.19	7.52	4.11
19.82	11	15		5.1	1.1	ÒõÐÔ	33	4.12	7.86	6.01
19.43	9	12	42.2	6.9	4.3	ÒõÐÔ	25	3.78	8.27	7.08
18.95	18	21	35	17	15	ÒõÐÔ	26	3.7	7.61	6.85
18.99	11	16	36	18	15.1	ÒõÐÔ	28	4.04	5.15	6.45
18.07	10	13	42.3	7.26	5.19	ÒõÐÔ	22	3.67	8.04	7.87
20.69	29	26	41.7	8.3	4.6	ÒõÐÔ	23	3.77	6.18	5.27
23.23	42	37.6	40.4	6.3	3.88	ÒõÐÔ	34	4.93	11.07	10.06
20.7	17	17	37	13	10.5	ÒõÐÔ	32	4.25	7.15	5.04
19.78	19	20	42	12	10.1	ÒõÐÔ	22	4.44	7.95	7.72
17.15	14	19	39.9	17.3	12.2		33	4.06	9.57	9.03
16.94	12	21	46	10.4	8.6	ÑôÐÔ	21	4.29	9.7	9.14
19.63	14	16	35	8	6	ÒõÐÔ	24	3.53	6.57	6.58
24.46	10.6	35.5	42.34	11		ÒõÐÔ	29	4.36	8.78	6.23
22.68	23	21	41	9.4	5.8	ÒõÐÔ	23	4.82	6.27	5.58
19.1	17	19	38	6	4.1	ÒõÐÔ	26	3.5	6.29	5.41
19.91	24	21		8.2	5.7	ÒõÐÔ	29	4.09	8.73	6.19
18.49	18	11	42	8.9		ÒõÐÔ	34	3.69	8.39	6.55
20.32	18	21	42	10		ÒõÐÔ	29	4.2	5.51	6.04
20.43	9.59	9.59	17.23	2.63	0.32	ÒõÐÔ	24	4.08	7.54	7.34
20.7	14	14	37	9	7.5	ÒõÐÔ	27	4.05	8.66	6.78
23.31	9	15	31.5	9.6	7.3	ÒõÐÔ	33	3.92	6.29	4.9
27.77	12	14	43	8.1	4.8		26	4.87	5.28	4.69
22.31	29.7	27.8	43.4	6.2	4.2	ÑôÐÔ	27	4	4.49	3.73
25	16	25.5	41.5	6.3	4.22		30	3.83	9.44	6.65
21.31	14	13		6.4	4.5	ÑôÐÔ	29	3.04	5.94	5.05
21.26	8.8	13	39.61	9.1	5.4	ÒõÐÔ	26	4.27	7.87	6.66
19.5	21.8	28.2	41.1	9.2	5.23	ÒõÐÔ	25	4.23	7.58	7.13
23.44	22	17	39	10	8.1	ÒõÐÔ	29	4.12	6.97	6.95
23.71	12	24	33.8	3.3	0.7		32	4.74	7.47	5.83
18.63	7	16	42.9	7.4	5.3	ÒõÐÔ	26	3.8	6.12	5.26
19.78	12	18	37.1	7.9	6	ÒõÐÔ	27	4.92	9.03	6.77
23.73	14	14	40.1	6.5		ÒõÐÔ	26	4.14	9.71	9.04
22.76	17.64	21.46	41.7	14.6	11.96	ÒõÐÔ	29	4.9	7.85	5.9
19.53	12	15	37	9	7.7	ÒõÐÔ	25	3.72	7.54	7.35
22.22	10.7	35.9	41.7	8.4	3.3	ÒõÐÔ	22	4.04	8.97	7.3
31.6	8	12	40	4.8		ÒõÐÔ	30	4.68	6.43	5.6
27.08	15	20	41.9	11.2	7.3	ÒõÐÔ	38	4.82	10.2	6.94
21.91	21.9	21.2	38.5	10.4	4.72	ÒõÐÔ	26	4.05	7.33	5.77
18.03	19	22	43	11	10	ÒõÐÔ	22	4.56	6.18	6.27
20.81	21	20	38	7.7	1.8		20	4.28	9.69	8.59
18.22	11.7	14.7	47.3	6.8	3.5	ÒõÐÔ	29	4.03	4.81	3.56
20	17	16	40	10	8.6	ÒõÐÔ	25	4.3	8.27	6.1
19.47	12	14	38	8	6	ÒõÐÔ	26	3.96	4.8	5.64
20.76	17	14	41.7	9.7	6.5	ÒõÐÔ	26	3.65	5.98	5.26
23.52	25	22	43.9	5.9	1.2	ÒõÐÔ	32	4.17	9.44	7.56
20.08	20	21	42	5	2.6	ÒõÐÔ	20	3.85	6.79	5.27
20.28	11.1	13.1	39.2	16.1	5.8	ÒõÐÔ	26	3.87	9.46	6.82
20.52	7	14	40	11.9	5.6	ÒõÐÔ	23	5.09	12.17	11.74
23.14	35	22	36.2	6.2		ÑôÐÔ	26	4.11	6.34	6.75
18.49	12	17	33.2	10	8.2	ÒõÐÔ	37	4.33	9.52	7.81
19.14	14	21	39.2	11.9	7.3	ÒõÐÔ	31	4.04	9.22	7.21
20.32	18	21	42	10		ÒõÐÔ	29	4.2	5.51	6.04
19.56	31.5	39	42.1	8.7	7.5	ÑôÐÔ	27	4.06	9.14	4.49
18.75	15	15	37	10	9.1	ÒõÐÔ	26	4.73	7.63	6.64
18.8	15	10	30.9	11.24	3.59		29	4.78	12.53	13.26
22.76	23	15				ÒõÐÔ	32	5.44	12.78	9.94
18.31	10	20	36	13	6.4	ÒõÐÔ	24	4.19	7.52	4.11
18.75	15	19	40.4	8.7	6.4	ÒõÐÔ	26	4.01	7.17	6.89
19.83	20	19	38	13	11.6	ÒõÐÔ	25	4.11	10.53	7.4
18.18	29.5	8	38	8.8	2.2	ÑôÐÔ	26	3.77	7.24	5.84
20.44	8	16	31.91	7.1		ÑôÐÔ	24	3.72	4.74	4.37
21.68	17	15	41	13	10.5	ÒõÐÔ	24	3.72	4.74	4.37
21.99	12	18	32	14.7	12.6	ÒõÐÔ	25	4.21	7.99	6.32
20.55	20	14	33.3	7.9	1.8	ÒõÐÔ		4.78	12.53	13.26
23.63	20.24	21.9	42.08	5.9	3.2	ÒõÐÔ	28	3.41	4.81	5.24
18.08	7.3	15	37.9	5.5	4.5	ÑôÐÔ	26	3.84	7.19	5.65
16.62	15	16	1	12	4.1	ÒõÐÔ	29	4.49	7.47	5.84
17.19	17	16				ÒõÐÔ	27	3.64	9.78	7.33
24.56	8	15	34.24	3.8		ÒõÐÔ	25	3.36	4.89	5.99
16.94	12	18	49	17.5	14.6	ÒõÐÔ	24	3.85	5.04	4.99
18.82	11	10	43.4	20.8		ÒõÐÔ	18	3.63	7.14	6.4
25.39	14	18	43.6	4.4	2.1	ÒõÐÔ	25	4.16	5.77	3.5
22.85	8	13	38.9	10.9	8.3	ÒõÐÔ	26	4.03	7.82	6.4
28.12	29	6.8	45	8.7	4.6	ÒõÐÔ	29	4.73	11.19	8.1
16.41	17.1	18	40.8	7.9	0.9	ÒõÐÔ	30	4.21	8	7.31
21.78	8	17	41.7	3.9	2	ÒõÐÔ	24	4.14	6.83	4.84
21.63	18	15	41	6.7	3.6	ÒõÐÔ	33	4.48	8.48	8.3
21.83	9.8	14.2	41.8	8.4		ÒõÐÔ	28	4.32	9.9	8.69
19.36	15	19	37	9	8	ÒõÐÔ	24	4.09	8.79	7.75
18.67	8	11	39.7	8.3	1.1	ÒõÐÔ	25	3.82	8.37	6.48
22.19	25.6	18.2	37.4	6.8		ÒõÐÔ	23	4.42	8.94	7.56
22.6	20	19	43	13	9	ÒõÐÔ	30	5.33	13.15	12.27
27.69	12.26	17.14	38.01	11.2		ÒõÐÔ	29	3.88	7.28	6.68
19.43	14	16				ÒõÐÔ	34	4.06	9.14	4.49
19.84	13	12	40	15	12.7	ÒõÐÔ	26	4.43	9.99	8.73
21.03	20	19	34	5	3.8	ÒõÐÔ	28	3.98	4.59	6.06
21.34	8	13	40.7	9.8	6.2	ÒõÐÔ	25	4.33	6.66	5.71
23.88	9	14	45.3	7	6	ÒõÐÔ	24	3.85	6.79	5.27
18.37	10	11	45	10	1.5	ÒõÐÔ	26	3.87	5.78	8.48
21.61	11	18	43.6	8.7	5.4	ÒõÐÔ	26	4.1	8.91	7.9
16.45	13	20	32.1	6.2	1.8	ÒõÐÔ	20	3.77	5.84	7.48
18.36	21	22		6.3	3.4	ÒõÐÔ	30	4.21	7.99	6.32
23.04	41.2	27.6	47	6.1	2.7	ÒõÐÔ	29	4.33	7.56	7.69
19.29	35	26		5.8	4.2	ÑôÐÔ	27	3.41	7	6.17
20.83	10	10	29.5	5.7	1.3	ÒõÐÔ	30	4.85	8.25	6.75
19.98	6	11	43.3	5.7	3.3	ÒõÐÔ	27	3.91	7.26	6.07
22.04	16	13.1				ÒõÐÔ	37	4.1	8.39	7.4
20.08	19	15				ÒõÐÔ	31	4.35	4.88	4.69
17.34	16	17	40	11	1.2	ÒõÐÔ	23	3.9	8.23	5.48
21.91	13	12		8.2	5.4	ÒõÐÔ	26	4.16	7.86	6.72
23.11	9	16	37			ÒõÐÔ	27	4.67	8.69	5.69
22.27	16.4	26.5	45.6	14.9	11.7	ÒõÐÔ	28	4.24	5.92	5.92
20.17	12	19	38	6		ÒõÐÔ	26	4.03	9.61	9.01
17.22	15	20	34.6	8.9	2.7	ÒõÐÔ	24	4.41	9.55	8.28
18.07	13.5	20.44	40.65	9.4	2.7		21	6.03	12.51	7.58
21.64	9	17	40.3	7.8		ÒõÐÔ	34	3.99	7.8	7.94
20.9	26	21	37	9	8	ÒõÐÔ	30	3.71	5.38	6.06
17.9	7	14		4.2	2.6	ÒõÐÔ	25	4.2	5.06	4.84
19.07	15	16	42	6.23	2.17	ÑôÐÔ	34	4	5.88	4.88
20.7	21	19		5.6		ÑôÐÔ	28	3.73	6.4	6.2
20.83	11.2	12	48.8	12.1	2.8	ÒõÐÔ	20	4.62	6.34	6.77
22.89	11	20	38.7	9.1	1.1	ÒõÐÔ	36	3.91	7.32	5.11
20.96	15	20	41.8	16.6	7		21	4.33	9.44	8.74
19.05	16	22	44.4	5.8		ÒõÐÔ	32	3.87	8.07	8.03
15.62	6	13		4.1		ÒõÐÔ	24	3.51	8.76	7.57
19.98	18	15	42.8	13.09		ÒõÐÔ	27	3.57	9.01	8.77
23.12	15	12	38.5	6.1	2.2	ÒõÐÔ	29	4.49	7.47	5.84
17.36	7	14	42	5.4		ÒõÐÔ	29	4.07	6.92	6.04
20.55	12	23	41.53	5.2		ÒõÐÔ	25	4.6	8	7
17.11	14.2	18	36.1	9.1	3.98	ÒõÐÔ	26	4.81	10.07	8.44
17.31	14	15	41	15		ÒõÐÔ	24	4.23	7.02	4.89
21.48	18	23	39	14	3.5	ÑôÐÔ	24	4.09	5.66	5.6
21.26	9	14	37.5	5.5	4	ÒõÐÔ	24	4.39	10.68	8.27
19.91	9.8	13	44.2	5.7	0.8	ÒõÐÔ	34	4.74	9.23	6.04
18.55	30.23	33.21	37.89	7.3	1.9	ÒõÐÔ	21	4.43	8.1	6.86
24.65	14.7	21.2	36	9.4	3.4		35	4.28	9.8	6.5
19.57	2	6	41.7	7.3	1.3	ÒõÐÔ	26	3.77	5.84	7.48
20.28	24	24	39.9	5.85		ÒõÐÔ	24	5.1	6.9	7.3
17.75	19	18	37	13		ÒõÐÔ	26	3.86	6.62	4.88
19.53	11	16	38.9	6.8	0.7	ÒõÐÔ	31	4.47	8.75	5.17
20.28	17	16	36.9	4.2	1.7	ÒõÐÔ	33	3.66	9.77	9.26
20.13	9	18.3	40.6	12	3.74	ÒõÐÔ	32	4.52	9.16	4.55
18.37	9	14	42.2	17.2	6.6	ÒõÐÔ	28	4	5.88	4.88
17.78	13	16	39	14		ÒõÐÔ	28	4.31	6.38	5.31
18.37	11	20	40.9	9.6	7	ÒõÐÔ	24	3.95	8.9	6.95
20.7	16	23.4	33.7	7.26	2.5	ÒõÐÔ	32	4.41	6.98	7.14
21.63	42	29	68.7	10.4		ÒõÐÔ	27	4.02	4.49	4.91
20.7	39	21	40.6	9.12		ÒõÐÔ	37	5.3	9.97	8.31
21.23	10	15	33.1	8.8	1.5	ÒõÐÔ	28	4.23	4.41	3.84
19.33	7	18	37.5	10.8	3.1	ÒõÐÔ	20	4.2	6.27	6.44
22.43	17	18	38.4	7.26		ÒõÐÔ	26	4.63	8.14	6.88
23.59	11	16	34.5	5.79		ÒõÐÔ	27	5.7	6.8	6.5
18.63	16	17	40.1	18.63		ÒõÐÔ	25	4.6	8.98	8.22
21.34	15	14	42.8	7.02		ÒõÐÔ		4.13	4.06	4
19.05	13	14				ÒõÐÔ	32	5.38	10.21	6.91
20.66	21.8	14	42.5	11.5	8.7	ÒõÐÔ	26	4.88	9.9	7.37
19.14	16	10	70	12.6	3.9	ÒõÐÔ	26	4.02	6.84	6.3
22.1	8.8	15	42.2	8	6.8	ÒõÐÔ	31	5	7.2	7.35
23.05	24	19	32	7		ÒõÐÔ	24	4.12	6.19	4.54
15.62	6	11	40.5	12	7.1	ÒõÐÔ	23	5.09	6043	6.38
19.23	18	17	43	8.7	7	ÒõÐÔ	23	4.76	7.9	4.65
20.37	20.1	13	43.1	11.2	8.8	ÑôÐÔ	26	4.8	8	7
27.06	14	17	40.17	9.3	1.65		27	4.7	8.86	6.3
19.98	14	18	37.9	6.2	4.2	ÑôÐÔ	26	5.16	10.23	3.16
17.29	17	19	36.4	8.8	3.1	ÒõÐÔ	30	5	8.8	7.6
22.59	5.7	10	42.2	3.6	2.3	ÒõÐÔ	27	4.2	6.27	6.44
23.23	2	9	39.2	5.2	1.5	ÒõÐÔ	27	3.99	6.33	5.4
16.02	39.5	27.3	43.5	5.3	3.8	ÒõÐÔ	31	4.67	11.63	8.27
20.57	7	14	41	11.6		ÒõÐÔ	28	3.98	4.13	4.78
18.73	12.8	14	41.5	22.1	17.7	ÒõÐÔ	29	4	5.88	4.88
20.96	8.8	16.1	38	14.1	7.48	ÒõÐÔ	27	4.43	9.99	8.73
22.48	25	23	36	5.6	3.5	ÒõÐÔ	32	4.24	5.47	4.29
21.26	16	20	42.2	14.4	10.8	ÒõÐÔ	31	4.44	7.68	6.29
23.83	13	17	35.9	12.1	12.1	ÒõÐÔ	29	3.75	7.93	7.1
21.94	12	17	42.23	7.18	5.38	ÒõÐÔ	22	4.14	9.71	9.04
17.58	15.1	16.3	40.8	8.25	5.95	ÒõÐÔ	26	4.48	9.82	6.72
19.03	7	12.8	40.13	6.3	3.4	ÒõÐÔ	23	3.81	4.83	3.65
24.41	13	16	34	5	1	ÒõÐÔ	27	3.72	4.74	4.37
18.75	17	13	34	6	0.4	ÒõÐÔ	28	5	6.6	6
22.07	28	19	29	6	1.6		24	4.02	9.33	8.77
35.03	15	14	36.2			ÒõÐÔ	24	3.94	7.42	5.45
19.49	14	21	28.3	3	2.3	ÒõÐÔ	27	4.21	8	7.31
18.78	8	19	31.3	8.1		ÑôÐÔ	26	3.87	5.78	8.48
22.86	14	12	33.6	4.31	1.7	ÒõÐÔ	36	3.94	8.2	9.4
18	11	21	37.6	9.7	2.5	ÒõÐÔ	26	4.61	8.78	7.25
19.68	8	21	38.2	8.9	6.4	ÒõÐÔ	24	4.41	6.98	7.14
18.95	20.4	23.5	41.8	9.2	3.1	ÒõÐÔ		4.41	7.55	6.1
20.28	20	18	40.3	3.6	3.6	ÒõÐÔ	31	3.9	7.98	5.43
18.42	26	25	68.1	12.8		ÒõÐÔ	24	4.41	6.98	7.14
16.49	16.9	10.4	40.5	7.9	2	ÒõÐÔ	24	4.34	5.7	5.8
19.92	9.2	11.5	37.47	5.5	2.4	ÒõÐÔ	24	4.49	7.28	4.7
19.15	8.7	15.7	41.8	11.3		ÒõÐÔ	17	4.51	7.5	6.8
16.65	12.9	16.6	38.4	11.8		ÒõÐÔ	23	3.89	10.48	6.49
25.24	11	17	41.68	5.8	3.1	ÒõÐÔ	20	4.62	6.34	6.77
19.17	10	16	45.6	15.4	5.1	ÒõÐÔ	28	4.59	7.28	7.15
20.13	10	10	44	10.9	6.4	ÒõÐÔ	32	3.75	7.93	7.1
32.37	18	15	40.5	8.5	4.6	ÒõÐÔ	26	5.5	5.7	6.1
18.55	10	24	43.1	9	2.7	ÒõÐÔ	27	4.81	7.06	6.45
19.23	13.1	17.8	43.9	6.73	4.39	ÒõÐÔ	23	3.85	5.71	4.66
27.34	23.1	16	41.8	14.6	4.5	ÒõÐÔ	27	3.98	6.74	5.2
19.83	13.8	13	43.6	16.5	13.6	ÒõÐÔ	23	5.09	6043	6.38
16.18	12.5	13.6	40.4	7.3	6	ÒõÐÔ	24	5.09	6043	6.38
21.57	25	20	40.6	12.83		ÑôÐÔ	19	4.9	5.3	5
21.83	10	13	41	9.6	4.5	ÒõÐÔ	27	3.4	5.79	6.1
20.58	12	13	45	6	2		19	4.37	9.5	9.3
19.47	50	32	46.7	8.3	4.7		29	5.3	8.18	6.5
21.64	15	19	31	7		ÒõÐÔ	31	5.12	5.61	5.91
17.9	19	16	36	12.7	3.1	ÑôÐÔ	31	4.08	9.29	5.66
22.43	15	15	40	11.59	8.92		44	3.91	7.32	5.11
26.45	27	19	36	10		ÑôÐÔ	36	3.49	5.5	5.55
19.47	12	16	37	9	7.2	ÒõÐÔ	27	4.12	9.28	5.75
25.39	10	14		5.1	2.8	ÒõÐÔ	33	3.14	6.73	4.67
19.65	30	27	45.1	9.81		ÒõÐÔ	27	4.27	10.22	8.07
18.07	13	11	42.55	11.66		ÒõÐÔ	21	4.15	7.91	6.58
22.41	12	15	41.7	10.31	6.77	ÒõÐÔ	30	4.16	8.02	7.93
18.49	15	16	36	8		ÑôÐÔ	25	4.32	8.5	7.8
27.85	30.1	27.6	44.6	11	6.07	ÒõÐÔ	29	5.3	6.94	6.27
17.26	9	19	33.2	14.2		ÒõÐÔ	18	4.12	7.35	6.72
20.55	11	14	45.6	9.9	5.6	ÒõÐÔ	25	3.79	7.95	6.46
18.03	6	12	37.3	7.1	1.4	ÒõÐÔ	25	3.87	9.46	6.82
18.59	13	13	63	6.3	4.3		31	4.48	10.3	7.87
20.83	32	37	44.6	9.2	3.74	ÒõÐÔ	27	3.94	5.96	7.24
18.73	9	22	41.25	8.6		ÒõÐÔ	23	5.6	6.23	7
22.15	8	14	40.5	14.26		ÒõÐÔ	32	5.4	5.3	7.9
24.98	15	15	64	5		ÒõÐÔ	28	4.96	8.63	6.97
16.85	13	16	40	17		ÑôÐÔ	22	4.13	6.23	5.98
19.83	14.3	14	35.6	19.3	6.1	ÒõÐÔ	25	3.9	7.52	6.01
20.2	17	19	43.7	3	1.5	ÒõÐÔ	24	4.63	6.37	5.41
20.51	7	17	42	14	4	ÑôÐÔ	27	3.8	7.6	6.98
20	13	17	36	10		ÒõÐÔ	28	4.5	7	6.4
25.22	15	14	41.1	10.55		ÒõÐÔ	23	5.1	5.9	4.4
26.35	12	13	37.4	6.1	1.9	ÒõÐÔ	31	4.48	9.82	6.72
28.72	15	19	41.8	9.8	1.8		23	3.12	4.18	3.49
22.67	10	15	36	10		ÒõÐÔ	29	4.6	6.3	5.6
20.4	3.8	10	37.8	8.6	2.3		23	5.06	10.1	8.82
20.81	11	14	40.7	7.1	1.76		28	5.16	7.11	4.85
20.4	6	18	44.34	12.3		ÒõÐÔ	20	4.8	5.9	5.9
17.26	23	15	38	2.5	1.2	ÒõÐÔ	26	4.01	6.94	5.25
18.22	6.2	14	37.3	11.4	4	ÒõÐÔ	26	3.71	7.5	6.86
19.33	20	23	40.3	11	2.4	ÒõÐÔ	32	5.5	5.7	6.1
14.84	11	18	32	11.3	5.9	ÒõÐÔ	18	4.01	9.5	8.21
23.23	11	15	42.95	8.29		ÒõÐÔ	24	3.99	6.97	4.81
23.05	18	17	37.7	7.5	/	ÒõÐÔ	34	3.95	8.9	6.95
25.33	12.1	12.1	39.4	9.2	3.5	ÒõÐÔ	38	5.7	6.8	6.5
18.52	7	16	35.6	5.1	4.4	ÒõÐÔ	21	4.32	5.02	4.61
23.5		16.5	40.3	4.4	1	ÒõÐÔ	32	5.16	8.19	7.28
19.95	17.1	11	39.8	13.6	2.6	ÒõÐÔ	23	4.44	9	8.2
18.59	10	20	45	11		ÑôÐÔ	28	4.27	8.68	8.85
18.82	21.4	21.5	35.6	14.5	2.44	ÒõÐÔ	29	3.7	7.27	5.9
20.7	7.7	12.3	42.57	5	3.6	ÒõÐÔ	29	4.84	4.86	5.93
18.25	8.2	14	39.5	10.3	3.8	ÒõÐÔ	23	5.6	6.9	5.8
17.53	13.3	18.7	42.39	6.4		ÒõÐÔ	25	3.79	8.74	5.23
21.36	25	18	40.3	10	2	ÒõÐÔ	24	4.52	8.53	6.31
17.04	11	13	37	10		ÒõÐÔ	26	4.02	9.33	8.77
19.47	50	32	46.7	8.3	4.7		29	5.3	8.18	6.5
21.64	15	19	31	7		ÒõÐÔ	31	5.12	5.61	5.91
18.66	13	17	35.2	7.8		ÒõÐÔ	24	4.63	9	8.31
15.24	8	13	34.5	11.2	3.9	ÒõÐÔ	26	4.16	6.91	4.53
19.53	3	12	38.3	5.7	0.2	ÒõÐÔ	24	4.59	6.58	4.91
19.84	13	22	39.8	9.6	2.1	ÒõÐÔ	32	3.97	5.87	7.4
19.14	11	15	30.7	6.5	1.5	ÒõÐÔ	30	4.33	8.2	7.63
18.29	9.7	13.6				ÒõÐÔ	24	3.41	4.81	5.24
20.08	10	18	37.3	6.6	1.5	ÒõÐÔ	33	3.75	4.59	4.4
17.01	22	18	34	16		ÑôÐÔ	27	3.86	5.85	5.31
23.63	40	26	41.2	10.4	7.5	ÒõÐÔ	23	4.4	6.5	6.2
21.49	54.5	29	39.4	9.5	8	ÒõÐÔ	32	4.1	7.8	5.8
21.23	10	20	31.6	15.5	3.2	ÒõÐÔ	33	3.66	9.77	9.26
18.03	10	14	32	9		ÑôÐÔ	31	4.62	6.34	6.77
25.95	5.6	14.8	47.7	13.2	5.77		40	4.14	8.72	6.71
17.3	9	14	40.4	9.3		ÒõÐÔ	21	4.72	6.75	5.32
19.56	43.4	24.6	41.5	9.7	4.3	ÑôÐÔ	23	4.27	8.68	8.85
19.57	42	53	35.4			ÒõÐÔ	27	5.25	6.48	6.59
23.44	21	18	39	10	3.7		25	4.52	8.28	8.85
19.92	10.7	11.7	47.2	4.68	3.7		29	4.78	12.53	13.26
15.23	17	18	33	12		ÒõÐÔ	23	4.37	6.06	6.61
22.66	18	21	43.8	59.3	2.1	ÒõÐÔ	28	3.84	5.86	4.68
18.73	21.5	19.5	45	12.5	3.4	ÒõÐÔ	26	4.48	10.3	7.87
19.03	15	23	40.95	14.2	4.5	ÒõÐÔ	23	4.62	6.34	6.77
24.46	15	11		7.3		ÒõÐÔ	32	4.66	9.43	7.37
21.05	19.4	17.3	39.4	6.6	5.4	ÒõÐÔ	27	4.31	9.88	7.02
19.56	13	17	39.2	12.41		ÒõÐÔ	38	4.17	7.22	7.47
21.09	15	16	37	19		ÒõÐÔ	33	3.62	7.44	7.3
23.44	15	11	35	9.5	9	ÒõÐÔ	22	3.85	6.79	5.27
21.77	10	13	44.4	5.2	1.8	ÒõÐÔ	23	4.23	7.02	4.89
21.48	18.6	18.8	41	8	1.8	ÒõÐÔ	19	4.19	5.54	4.63
22.19	28	12	35.9	5.21	3.64	ÒõÐÔ	32	5	9.9	8.4
19.81	15	15	38	8.1	2.5	ÒõÐÔ	29	4.47	7.89	7.96
18.43	13	23	42.8	12.3	9	ÒõÐÔ	26	4.43	8.1	6.86
18.67	10	14	38.3	14.7	11.5	ÒõÐÔ	27	4.49	7.47	5.84
19.53	8	17	40.4	9	2		29	4.27	8.68	8.85
21.64	7	7	38	11.7		ÒõÐÔ	23	3.74	6.02	3.3
17.9	9	20	38	13.3		ÒõÐÔ	28	5.3	6.94	6.27
17.58	44	43	39.3	4.2	2.15	ÒõÐÔ	20	3.67	7.34	5.59
20.5	5.6	11	43.5	4.6	3.9	ÒõÐÔ	25	3.85	7.75	4.99
22.66	36	24	46.3	17.09	10.63		30	4.53	10.88	9.09
17.33	8.3	10.1	43.9	8	1	ÒõÐÔ	23	3.62	5.86	6.12
19.63	9	21	36.4	5.9	1.9	ÒõÐÔ	29	3.85	6.79	5.27
28.04	10	12	38.9	7.7	4		32	4.52	8.53	6.31
20.58	13	16	41.7	20.4	8.4		24	5.94	14.66	15.13
21.36	6	13	43.4	9.4	/	ÒõÐÔ	24	4.07	6.86	5.37
21.22	21	18	42.9			ÒõÐÔ	25	3.16	6.75	6.6
21.19	17	21	41.5	12.25		ÒõÐÔ	29	3.41	4.81	5.24
27.55	14	19	42.1	9.3	1.8	ÒõÐÔ	24	4.01	5.95	4.52
20.7	17	19	41.6	9.81	/	ÒõÐÔ	25	3.94	7.42	5.45
17.22	19	15	38.7	9.4		ÒõÐÔ	28	3.16	6.75	6.6
18.16	7.8	15.3	44.8	11.9	2.4	ÒõÐÔ	21	3.85	6.25	5.56
23.43	26	17	42.6	7.69		ÒõÐÔ	30	3.57	6.69	6.18
22.22	8	10		8.1	5.8	ÒõÐÔ	27	3.75	6.5	6.86
17.58	21.9	20.7	42.1	15	3.2	ÒõÐÔ	32	4.21	6.86	6.17
18.1	14	21	40.4	9.1	3.3	ÒõÐÔ	25	4.08	5.59	4.52
19.28	10	19	37.7	14.3		ÑôÐÔ	27	4.18	7.1	7.63
16.97	9.2	12	42.6	6.9	2.1	ÑôÐÔ	26	6.51	11.47	9.77
17.66	12.8	19.2	33	13.9	4.77	ÒõÐÔ	27	3.16	6.75	6.6
18.73	10	15	37.2	7		ÒõÐÔ	20	5.2	5.6	5.9
20.83	11	19	41	5.3		ÒõÐÔ	25	5	7.5	6.6
21.78	20	18.9	36.4	7.6	4.27		39	3.35	7.32	4.17
21.41	6	11	42.1	7.2	5.9	ÒõÐÔ	26	4.32	9.9	8.69
18.55	17.8	13.4	50.7	10.4	1.8	ÒõÐÔ	21	3.35	7.32	4.17
17.22	11	14	35.9	6.2	0.5	ÑôÐÔ	26	4.14	5.5	4.57
20.94	55	23	41	20		ÒõÐÔ	24	3.75	7.93	7.1
15.24	18.08	22.95	37.63	4.7	1.7	ÒõÐÔ	24	4.77	7.93	5.63
23.73	4.8	11	41.1	2.9	0.8	ÒõÐÔ	24	4.04	8.97	7.3
18.36	36	31	39	18		ÒõÐÔ	25	4.2	4.57	4.4
22.86	8	14	38.3	10.9		ÒõÐÔ	30	4.64	6.28	4.44
18.99	14	15	38.7	9.9	4.9	ÑôÐÔ	19	4.79	10.81	6.12
18.67	7.7	16.3	38.4	13	4.71		27	4.06	10.29	8.81
27.47	17	17	46.6	17.4	5	ÒõÐÔ	31	3.65	6.21	4.71
20.83	9.99	14.5	40.22	7.4	2.8	ÒõÐÔ	32	7.36	12.76	14.46
21.22	30	25	43.7	14.9	3.5	ÒõÐÔ	25	4.26	8.8	8.1
23.34	24.64	26.24	41.21	10.4	3	ÒõÐÔ	32	4.78	12.53	13.26
26.3	12	18	31	5.7	3.2	ÒõÐÔ	31	4.78	6.66	5.05
26.47	23.6	21	37.1	9.3	3.24	ÒõÐÔ	34	4.7	8.19	6.64
21.23	11	17	33	8	1.7	ÒõÐÔ	32	4.24	7.1	6.46
19.72	15	12	49.6	14.6	4.6	ÒõÐÔ	26	4.13	6.23	5.98
18.07	20	18	43.9	11.43		ÒõÐÔ	24	4.12	10.53	7.29
19.92	7.9	11	39.4	5	1.5	ÒõÐÔ	24	4.57	8.1	6
17.91	7	14	41.4	12.21		ÒõÐÔ	27	4.06	10.29	8.81
22.04	18	3.9	39.1	8.7	4.5	ÒõÐÔ	34	4.28	6.43	5.27
30.86	33	26	38.2	9.8	2.3	ÒõÐÔ	40	4.19	5.54	4.63
20.45	13	16	43	3	0		22	4.38	10.34	9.59
19.47	10	10	37.2	9.19		ÒõÐÔ	22	4.01	8.8	6.98
17.63	38	22	43.6	12.9		ÒõÐÔ	25	3.94	5.96	7.24
20.2	9	13	40.4	7.7		ÒõÐÔ	25	3.91	9.41	4.94
18.78	8	19	31.3	8.1		ÒõÐÔ	26	3.87	5.78	8.48
19.36	12	16	39	16	13.2	ÒõÐÔ	25	3.67	7.34	5.59
19.38	13	15	38	14		ÒõÐÔ	29	4.56	7.94	7.85
20.7	19	19	44.1	10.1	6.5	ÒõÐÔ	30	4.17	8.99	7.11
15.92	17.3	12	38.3	23.8	9.7	ÒõÐÔ	25	4	5.85	5.85
18.16	10	14	37.5	8.4	3.8	ÒõÐÔ	24	4.09	6.79	6.07
24.84	10	23	42.9	5.7	4.6	ÒõÐÔ	23	5.3	6	7.5
16.18	47.4	25.7	39.9	10	4.3	ÒõÐÔ		4.4	8.8	5.8
18.6	1	12	40.6	7.1	6.4	ÒõÐÔ	25	4.59	7.35	5.7
18.83	16	18	40	13		ÒõÐÔ	31	5.2	9.61	7.41
21.16	33	27	39	17		ÒõÐÔ	31	3.99	7.8	7.94
24.38	17	18	43.6	19.73		ÒõÐÔ	32	4.3	6.79	5.1
16.82	29	23	36	14		ÒõÐÔ	28	4.63	6.92	7.45
21.22	17	15	45.6	14.8		ÒõÐÔ	29	5	6.15	6.8
19.95	12.1	17.1	47.4	15.5	11.1	ÑôÐÔ	32	4.59	5.93	4.52
22.18	40	28	44	7		ÒõÐÔ	26	4.72	8.18	4.68
23.62	12.9	13	46.4	7	5		29	5.1	7.9	5.3
19.47	18	16	42.8	19.3		ÒõÐÔ	31	4.21	6.33	5.41
21.76	15.9	10	42.8	16.7	12.6	ÑôÐÔ	29	4.59	5.06	5.78
18.73	16.8	20	44.8	10.4	8.9	ÒõÐÔ	30	4.4	5.8	5.9
21.23	11	22	44.9	9.4	2.1		25	5	10.11	9.48
17.48	9	13	38	9		ÒõÐÔ	26	4.65	6.25	5.59
18.08	17	17	40	15		ÒõÐÔ	23	4.28	6.48	5.39
25.71	11.9	11.2	38.2	12.9	4.2	ÒõÐÔ	24	4.87	7.32	4.91
23.78	48.7	34.1	36.5	14.8	5.86		33	5.07	8.25	4.41
21.08	11	17	44	8		ÒõÐÔ	31	4.74	9.07	7.7
16.94	2.9	10	38.2	7.5	1.3	ÑôÐÔ	25	4.69	6.86	6.5
18.26	8	17.4	45.9	9.3	5.9	ÒõÐÔ	23	4.77	6.15	4.74
20.31	7	18	38.94	18.3		ÒõÐÔ	23	4.4	5.5	6.6
21.48	10	12				ÒõÐÔ	33	4.26	5.89	8.12
20.44	7.6	14.9	35.3	8.2	4.29	ÒõÐÔ	28	3.79	9.98	7.47
19.53	8.8	15.8	39.5	8.3	3.65	ÒõÐÔ	24	4.63	6.32	5.32
20.17	23	20	45.6	17.6	14.3		32	5.26	7.33	6.38
22.31	27.5	19	46.9	14.2	10.9	ÒõÐÔ	33	5.14	7.25	6.2
17.05	18	20				ÒõÐÔ	24	4.6	6.92	6.6
20.32	23	23	46.4	2.7	0.9	ÒõÐÔ	25	3.91	7.32	5.11
18.82	15	20	40	15		ÒõÐÔ	26	4.38	8.2	4.75
18.03	12	18	32	20.3		ÒõÐÔ	27	4.44	6.02	5.83
18.59	19	23	41	8		ÒõÐÔ	32	4.4	6.29	6.5
19.07	23	16	40	11		ÒõÐÔ	30	4.5	7.46	6.3
17.48	14	13				ÒõÐÔ	33	4.13	6.23	5.98
17	19	21	42.9	8.66	6.62		26	5.27	10.06	8.18
18.03	13	16	39	8		ÒõÐÔ	25	4.79	7.18	7.2
20.51	21	17	41	10		ÒõÐÔ	24	4.23	7.52	5.05
18.07	14	14	42.6	14.2	3.8	ÒõÐÔ	30	4.15	5.57	5.96
21.45	17.4	15.3	37.8	14.3	2.6	ÑôÐÔ	28	11.49	20.67	19.15
19.83	32.37	20.12	40.64	9.87	1.93	ÒõÐÔ	23	4.39	8.29	5.03
19.13	24	22.1	42	10.9	4.99	ÒõÐÔ	22	4	6.15	5.7
18.44	14.8	16	46.4	3.9	1.6	ÑôÐÔ	24	4.6	7.23	6.23
20.5	14	23	40.8	6.4		ÒõÐÔ	29	4.74	7.74	7.64
15.99	11	17	47.5	18.9	2.8	ÒõÐÔ	21	4.74	6.58	4.35
20.03	13	18	41.2	11.8	5.4	ÒõÐÔ	29	4.19	8.65	5.55
18.78	36.4	29.9	35.9	15.8	5.93	ÒõÐÔ	28	4.58	7.25	6.3
22.31	21.6	16	46.9	12.9	10	ÑôÐÔ	27	4.63	6.92	7.45
26.67	11	13	42	5.07	1.74		31	4.8	8.45	6.35
17.48	32	37	35			ÒõÐÔ	26	3.77	6.5	6.34
19.95	9	16	42.3	11.6	5.2	ÒõÐÔ	32	5.07	5.82	6.25
19.47	30	21	44	5.75		ÒõÐÔ	30	4.47	7.89	7.96
20.43	14	13	42.8	11.26		ÒõÐÔ	32	4.85	4.46	4.94
20.31	9	11	37.2	15.5	12	ÑôÐÔ	31	4.28	6.74	5.96
18.67	16	23.5	41.1	8	2.91	ÑôÐÔ	27	5.36	11.05	7.88
18.82	10	26	49	10.2	9	ÒõÐÔ	23	5.17	6.58	7.85
20.96	19	15	43.1	19.31		ÒõÐÔ	31	4.86	9.63	8.32
20.96	5.2	11.1	37.4	8	3.96	ÒõÐÔ	27	5.36	11.05	7.88
21.22	11	13	45.7	19.4	6.3	ÒõÐÔ	26	4.5	6.31	4.7
26.78	14	22	40	7		ÒõÐÔ	29	4.45	8.56	6.84
21.37	22	18	41.8	12.2	4.6	ÑôÐÔ	24	4.25	6.91	6.15
24.03	16	21	38	4.3	2.9	ÒõÐÔ	26	4.55	8.21	7.44
21.78	14	14	41.2	8.7		ÒõÐÔ	29	5.25	8.32	5.56
17.44	14	13	41	11		ÒõÐÔ	27	5.04	6.17	5.76
18.37	10	18	40.5	5.4	4	ÒõÐÔ	30	4.72	8.18	4.68
23.8	21	20	37	5.9	2.4	ÒõÐÔ	36	5.32	8.09	6
16.97	12	13	37	11		ÑôÐÔ	22	4.28	5.89	5.96
19.57	4	8				ÒõÐÔ	31	5.1	9.79	8.16
19.53	10.2	14.3	40.3	7.9	2.9	ÒõÐÔ	30	4.68	6.47	5.19
16.23	14	14	44.9	15.19		ÑôÐÔ	27	3.81	7.29	5.41
20.7	19	17	45.2	12.07		ÒõÐÔ	31	4.7	8.9	7.3
20.03	7	14	45.7	12.1	3.8	ÒõÐÔ	18	4.78	7.55	7.79
19.92	24	17	45.7	8.89		ÒõÐÔ	32	4.26	5.89	8.12
19.03	24	5	41.3	6.21	3	ÒõÐÔ	28	5.5	6	6.5
21.72	10	15	31.9	7.8		ÒõÐÔ	27	4.48	9.42	8.81
23.44	17	16	40	11.3	3	ÒõÐÔ	32	5	10.06	7.3
23.19	14	15	33.9	9.83	3.35	ÒõÐÔ	35	5.16	7.61	6.67
18.36	21	18	42.2	11.14		ÒõÐÔ	21	4.28	6.64	4.32
19.14	9.3	11	42.3	15.5	2.1	ÑôÐÔ	26	4.89	6.32	5.78
19.92	11	18	41	16		ÒõÐÔ	28	4.82	10.16	9
19.72	7	19	45.2	11.6	3.1	ÒõÐÔ	28	4.58	6.68	7.13
19.1	11	15	39	11		ÒõÐÔ	27	4.3	7.26	5.1
15.81	12	15	50	20.3	18	ÒõÐÔ	32	4.2	5.6	6.5
16.8	19	16	45	17.84		ÒõÐÔ	28	4.63	6.92	7.45
25.39	15	18	38.6	8.7	2.6		24	7.48	13.66	11.42
21.83	13	12	37.5			ÒõÐÔ	29	4.7	5.45	5.65
19.15	15	17	43.6	14.35		ÒõÐÔ	28	6.35	10.94	10.28
21.57	10	14	37	11.9	4.2	ÒõÐÔ	26	5.22	9.83	6.44
19.53	14.5	14	46.6	9	6.9		28	4.68	9.47	8.88
19.47	10	15	41.9	11.6	6.8	ÒõÐÔ	32	4.29	9.12	8.11
21.36	17	18	38.9	13.91		ÒõÐÔ	23	4.68	5.3	5.28
19.95	5	15	38.9	13.4	4	ÒõÐÔ	29	3.62	6.01	4.92
22.1	14	22	45.2	16.9	3	ÒõÐÔ	24	4.72	8.18	4.68
19.96	19.41	16.08	44.88	6.49	2.47	ÑôÐÔ	24	4.8	8.62	8.1
21.09	43	23	42.5	13.39		ÒõÐÔ	31	4.6	9.02	7.3
16.42	9.7	13	38.2	10.2	2.7	ÒõÐÔ	24	4.52	8.7	5.14
23.61	57	43	33.4	9.54		ÒõÐÔ	34	5.5	9.68	8.63
19.13	21	13	47.4	16.58		ÒõÐÔ	25	4.72	8.18	4.68
23.03	11.3	12	43.2	10.2	8	ÑôÐÔ	25	4.01	5.21	3.6
20.16	18.2	17.8	37	10.5	4.46	ÒõÐÔ	25	4.97	10.93	8.98
19.68	13.5	15	47.1	9.6	7.4	ÒõÐÔ	27	4.44	4.44	3.64
18.75	8	12	35	8.6		ÒõÐÔ	30	5.33	13.15	12.27
20.96	14	16	43.5	11.5	4.1	ÒõÐÔ	28	5.15	9.96	7.22
19.63	10	11.6	46.8	8.2	4.83	ÒõÐÔ	24	4.9	6.84	5.5
21.37	14.8	14.8	42.6	5.9	3.9	ÒõÐÔ	40	3.73	7.77	6.53
18.8	10	15	39	11		ÒõÐÔ	28	4.72	8.18	4.68
16.9	8.9	15.3	36.1	12.2	5.98	ÒõÐÔ	32	4.35	7.76	5.03
22.58	17.5	17	43.9	11	8.4	ÒõÐÔ	28	4.6	6.5	5.5
15.59	9	16	42	17		ÒõÐÔ	29	4.76	5.78	5.46
20.03	9.7	12.1	43.9	11.09	7.93	ÒõÐÔ	30	4.63	8.35	6.77
19.29	42	22	43.4	10.92		ÑôÐÔ	31	3.57	7.98	5.72
20.66	23	17	48.4	19.67		ÒõÐÔ	27	3.62	6.01	4.92
25.22	47.82	28.68	46.02	9.3	2.5	ÒõÐÔ	25	4.63	6.92	7.45
18.61	0.1	15.3	41.6	10	5.47	ÒõÐÔ	30	4.71	8.33	6.03
22.72	18	17	41	13.54		ÒõÐÔ	32	5.1	9.94	8.7
19.48	10.36	14.03	42.51	25.2	5.9	ÒõÐÔ	30	4.6	8.9	7.9
17.26	7	20	40.3	10.6	2.7	ÒõÐÔ	29	4.52	7.83	5.46
19.31	12.8	16	43.7	15.4	11.5	ÒõÐÔ	32	4.74	4.19	4.06
18.59	17	15	43.8	13.88		ÒõÐÔ	26	4.57	7.22	6.25
20.51	17	24	39.7	10.5	2	ÒõÐÔ	19	4.71	7.86	5.4
19.1	15	13	45.3	11.11		ÒõÐÔ	30	4.23	5.67	5.24
23.23	17.2	17	40.1	15.9	0.6	ÒõÐÔ	28	7.45	14.08	9.34
20.32	7.44	16.79	38	7.2	2.5	ÑôÐÔ	23	4.01	5.21	3.6
23.15	37	28	37	7		ÒõÐÔ	29	4.5	7.8	7.5
18.2	11	13	41	13		ÒõÐÔ	27	4.57	7.98	5.11
20.28	8.4	11	40.3	9.2	2.3	ÒõÐÔ	22	4.3	6.65	6.94
22.66	39	21	43.3	16.7	11.3	ÒõÐÔ	33	7.18	9.1	4.83
26.81	11.3	12.3	44.8	7.2	4	ÒõÐÔ	27	4.45	9.21	6.33
23.15	14	10	33	9	1.9	ÒõÐÔ	27	4.96	8.85	6.95
20.17	12	17	48.4	24.1	3.5	ÒõÐÔ	30	4.15	5.57	5.96
19.47	13	14	46.1	17.09		ÒõÐÔ	32	4.94	6.82	5.63
19.72	8.7	11.2	47.1	13.2	10.6	ÒõÐÔ	23	4.26	7.96	7.11
18.83	9.02	13.36	40.62	17.1	3.4	ÒõÐÔ	31	4.68	5.99	6.8
17.08	12	16	39.7	20.21		ÒõÐÔ	21	5.04	5.9	5.76
20.7	17	15	44	11.15		ÒõÐÔ	28	4.7	7.65	7
16.02	9	16	42	6.9	3	ÑôÐÔ	25	3.88	6.28	4.46
19.78	14	15				ÒõÐÔ	30	4.9	9.48	7.6
16.94	31.2	20.1	35.5	5.2	2.4	ÒõÐÔ	31	4.77	5.16	5.27
22.27	26	19	42.6	8.85		ÒõÐÔ	29	3.8	7.42	7.4
19.72	9	13	46.2	77.6	12.1	ÒõÐÔ	29	3.64	10.3	6.11
17.94	17	16	45.9	14.59		ÒõÐÔ	21	4.54	7.78	6.15
19.72	14	25	44.24	12.9	3.5		35	5.2	6.9	8.5
20.13	7.1	13	38.9	9.3	0.9		24	5.43	10.42	8.87
17.85	22	18	42.9	14.83		ÒõÐÔ	28	5	8.65	6.4
19.29	22	18	44.3	15.45		ÒõÐÔ	29	4.4	6.74	5.88
21.64			34.8	9.51		ÒõÐÔ	24	4.6	5.2	6.8
22.34	13.8	21.5	42.1	7.8	4.95	ÒõÐÔ	27	4	6.15	5.7
19.81	22	18	44.5	13.3		ÒõÐÔ	28	5.54	7.49	6.1
16.23	15	16	72.6	12.61		ÒõÐÔ	28	4.84	9.91	7.98
18.8	10.2	13.3	40.4	10.5	4.2	ÒõÐÔ	27	4.11	8.96	7.71
23.78	19	12	44.5	9.8	2.9	ÑôÐÔ	30	5.46	9.85	7.75
20.8	25	19	42	13.11		ÒõÐÔ	35	3.96	8.72	7.25
17.78	11	13	40	13		ÒõÐÔ	30	3.93	7.02	7.37
16.94	12.5	20.9	40.1	10.1	3.75	ÒõÐÔ	27	4.28	9.15	7.22
19.69	10.1	15.3	34.6	12.5	5.17	ÒõÐÔ	23	5.12	5.83	6.34
17.58	12.1	16.81	42.57	9.8	2.4	ÒõÐÔ	26	4.3	9.3	7.7
20.2	13	14	44.6	12.44		ÑôÐÔ	31	4.8	5.71	6.7
18.67	15.5	17	35.1	6.8	4.2		26	4.7	10.1	5
21.78	13	15	43.9	10.1	/	ÒõÐÔ	32	5	9.42	7.6
22.19	10	11	39.1	9.5	0.7	ÒõÐÔ	29	4.69	7.24	6.9
19.59	11	13	42	12.9	7	ÒõÐÔ	28	4.54	5.79	5
20.03	22	21	41	28	4	ÒõÐÔ	29	4.3	8.3	6.71
18.8	27	44	8.5	8		ÑôÐÔ	26	3.96	7.24	6.31
21.48	43	29	41.7	4.3	1.2	ÒõÐÔ	32	4.49	7.31	6.44
18.22	8	14	44.2	5.3	1.8	ÒõÐÔ	32	3.92	6.98	5.43
16.33	13	14	42.7	16.86		ÒõÐÔ	27	4.6	6.48	6.1
24	18.9	15	43.2	15.8	12.6		34	3.74	6.5	4.25
18.42	13	15	41	13	2.6	ÒõÐÔ	26	4.51	5.15	6.72
20.28	12	12	38.6	8.88		ÑôÐÔ	35	5.9	8.38	7.79
21.09	24	15	40.5	8.72		ÒõÐÔ	32	4.06	5.48	4.65
17.47	20	18	40	6	5.6	ÑôÐÔ	24	4.69	8.7	7.21
21.38	16	15	42.5	18.65		ÒõÐÔ	28	4.8	9.05	8.9
21.98	14	13	35	9		ÒõÐÔ	31	5.2	8.12	8.54
23.83	15.7	18	39.6	9.8	8.3	ÒõÐÔ	34	5.4	7.98	7.48
21.75	14.06	13.94	43.57	11.6	9.2	ÒõÐÔ	31	5	9.7	8.3
23.51	25	17	45.8	17.63		ÑôÐÔ	27	3.94	8.74	5.36
20.81	16.3	20	43.8	10	8.3	ÒõÐÔ	40	4.74	6.3	6.45
18.42	14	15	41	13.8	7.4	ÒõÐÔ	21	4.62	6.37	5.76
19.72	17	16	40	9	0.8	ÒõÐÔ	23	4.6	6.1	6.4
22.19	27	15	45.7	13.03		ÒõÐÔ	24	4.77	3.71	4.72
20	35.5	33.1	43.3	6.63	0.87	ÒõÐÔ	26	4.72	67.56	6.62
28.23	11	11				ÒõÐÔ	34	3.62	6.01	4.92
17.78	9.8	15.2	42.9	6	1.6	ÒõÐÔ	26	4.2	6.04	4.59
20.7	19.5	25.4	34.9	10.9	4.77	ÒõÐÔ	28	4.05	7.44	7.5
17.07	9	16	42.8	12.8	3.1	ÒõÐÔ	26	4.5	7.43	4.8
25.39	8	12	55	12	3	ÒõÐÔ	33	5.37	9.27	6.85
18.26	12	11		9.9		ÒõÐÔ	27	4.27	10.02	8.7
19.83	12	19	39	9.8	2.9	ÒõÐÔ	32	4.11	7.37	5.29
23.83	14.13	16.33	42.25	13.4	2.5	ÒõÐÔ	27	4.32	8.55	5.85
21.08	13	13	43.3	11.6	7.2	ÒõÐÔ	28	4.63	9.6	7.36
18.9	11	15	39	8		ÒõÐÔ	28	5	7.3	5.1
19.22	12.7	10.8	46.7	9.7	1.9	ÒõÐÔ	24	3.83	7.06	6.51
19.29	12	14	44	20		ÒõÐÔ	27	4.77	7.24	6.82
19.35	14	17	38	14		ÒõÐÔ	29	4.4	6.5	6
16.02	13.4	14	45.4	11.5	3.1	ÒõÐÔ	24	4.84	9.78	9.75
23.05	12.9	15	39.6	15.8	4.7		28	5.22	5.74	6.01
19.05	14	15	40	15	2.5	ÒõÐÔ	27	4.38	8.68	7.34
18.52	21	15	43.9	8.56		ÒõÐÔ	26	4.53	7.41	7.57
21.23	31	23	38.5	7.4	0.6	ÒõÐÔ	25	5.1	10.84	7.35
22.22	28	25	44	7.6	3	ÒõÐÔ	29	4.43	6.23	8.68
27.61	29	17	39	12.7	7.2	ÑôÐÔ	25	5.5	5.04	8.39
19.15	11	13	43	11		ÒõÐÔ	26	4.67	5.77	5.14
19.83	16	10				ÒõÐÔ	30	4.5	9.37	5.3
18.55	15.1	16.3	43	9.8	5.08	ÒõÐÔ	27	4.77	5.45	5.87
16.6	17	15	45.8	13.38		ÒõÐÔ	26	4.57	7.84	5.48
20.83	38	23	41	14.2	3.5	ÒõÐÔ	27	4.79	8.81	5.78
21.44	23	21	39.8	12.71		ÒõÐÔ	26	4.6	5.2	6.8
23.71	15	14	47.1	16.44		ÒõÐÔ	27	5.65	8.16	6.68
18.75	18	24.2	37.1	9.2	4.99	ÑôÐÔ	22	4	6.15	5.7
18.07	12.41	15.91	43.04	14.86	2.92	ÒõÐÔ	30	4.64	5.93	5.46
21.03	27.9	24.4	42	6.7	2.2	ÒõÐÔ	30	4.2	7.42	7.2
20	47	27	35	9.1	5.5	ÒõÐÔ	29	4.55	8.88	7.83
20.96	3	13	44	15.1	12	ÒõÐÔ	27	4.67	5.38	6.42
18.86	12	13				ÑôÐÔ	25	4.2	5.94	5.65
26.27	16	15.1	38.1	13.4	7.96	ÒõÐÔ	25	4.05	7.44	7.5
20.7	9	20	41.7	1.6		ÑôÐÔ	26	4.61	5.49	4
18.22	19.2	15	43	9.7	7.3	ÒõÐÔ	28	4.57	7.36	6.23
18.29	17	17	45.6	11	8.4	ÒõÐÔ	25	4.4	6	5.6
20.44	6.7	11.6	37.3	14.6	3.7	ÒõÐÔ	24	5.01	6.78	6.15
18.95	15	19.4	39.1	6.9	2.91	ÒõÐÔ	23	4.33	5.23	4.67
28.69	11	12	43.2	7.21		ÒõÐÔ	23	5	6.61	5.4
18.73	21	17	43.9	11.94		ÒõÐÔ	26	4.52	8.34	7.37
20.7	10	15	40.3	8.2	4		35	4.55	8.64	6.6
21.63	13	15	39	9.5	5.1	ÑôÐÔ	29	5.07	5.82	6.25
21.23	11	13	36	12	7	ÑôÐÔ	30	5.02	5.83	5.96
20.5	9.8	14	48.4	13.1	10.8	ÒõÐÔ	27	4.78	7.19	5.83
18.75	11		46.8	17.7	6.2	ÒõÐÔ	30	4.45	5.37	5.76
20.96	12.4	16.6	45.7	12.7	0	ÑôÐÔ	26	5.16	7.48	7.23
23.73	7.7	10.8	43.87	4		ÒõÐÔ	27	4.5	10.31	7.95
20.17	18.12	22.96	38.91	8.3	2.7	ÒõÐÔ	32	3.96	6.95	5.24
19.53	22	17	39	12	1.1	ÒõÐÔ	30	3.89	6.79	6.39
20.83	17	15	44.3	11.98		ÒõÐÔ	27	4.9	6.38	5.7
19.95	16	10	45.3	11.23		ÒõÐÔ	25	4.2	8.05	6.07
19.29	17	16	34.9	9.8	2.6		29	5.8	10.49	8.25
20	35.4	18	48.5	9.4	1.8	ÒõÐÔ	27	4.5	6.67	6.6
20.62	19.9	11	45.5	18.5	14.1	ÒõÐÔ	24	4.88	9.9	7.37
26.33	30	18	45	10	7	ÒõÐÔ		5.53	11.27	7.88
19.22			41.4	20.16	4.15	ÒõÐÔ	23	4.69	6.86	6.5
22.03	12	12	42.1	11.31		ÑôÐÔ	38	4.64	10.74	8.34
17.91	14.03	16.81	42.76	10.7	3.1	ÒõÐÔ	25	4.72	7.91	6.27
19.96	15	14	42.6	9.6	1.8	ÒõÐÔ	27	4.32	4.18	4.53
17.63	14	18	33	6	4.9	ÒõÐÔ	27	4.36	6.46	6.19
17.26	6.7	13.9	41	11.5	5.3	ÑôÐÔ	28	4.18	8.68	6.28
19.83	14	8	41.7	8.8	2.3	ÒõÐÔ	25	4.1	8.5	6.05
14.68	12	14	40.4	8.5		ÒõÐÔ	27	3.74	5.62	4.93
24.89	17	19	38	6	0.8	ÒõÐÔ	31	4.32	6.86	9.52
20.03	11	21	38.7	4.9	3.4	ÒõÐÔ	25	4.83	8.82	5.12
18.91	2	2	43	8.1	7.8	ÑôÐÔ	25	4.3	3.29	4.9
20.2	12	8	45	6.2		ÒõÐÔ	19	5.5	6.6	5.9
20.44	9	19	41.2	11.1	7.7	ÒõÐÔ	26	4.72	8.18	4.68
19.76	33	17	44.6	14.83		ÒõÐÔ	27	4.7	9.64	6.7
18.82	10	12	36.8			ÒõÐÔ	28	5.5	5.04	8.39
17.26	6	13.9	42.97	17		ÑôÐÔ	32	4.61	6.18	6.03
17.26	12	5	41.2	13.8	0.4	ÑôÐÔ	30	4.9	6.84	5.5
22.6	34.4	24.8	43.9	14.4	9.9	ÒõÐÔ	25	4.49	6.02	4.56
20.11	31	19	43.4	13.74		ÒõÐÔ	26	4.47	8.15	6.71
20.43	27	16	45.5	15.73		ÒõÐÔ	29	4.23	5.67	5.24
15.62	16	16	41	11	3.3	ÒõÐÔ	25	4.6	7.3	4.8
20.13	10	16	41.5	9.9	3.5	ÒõÐÔ	34	4.63	6.92	7.45
23.34	31	25	41.9	6.3		ÒõÐÔ	29	4.9	8.8	5.7
19.38	26	16	44.9	19.55		ÑôÐÔ	29	4.84	7.53	6.44
17.58	16	15	39	12	1.6	ÒõÐÔ	26	4.76	5.45	2.8
22.15	19	17	46.7	12.31		ÒõÐÔ	26	4.27	10.02	8.7
19.63	13	19	45.4	28.1	6.5	ÑôÐÔ	24	4.01	5.31	5.2
18.36	22	22	41	6	4.7	ÒõÐÔ	27	3.94	4.78	5.11
18.29	16	16	46.6	16.93		ÒõÐÔ	24	4.6	5.11	5.2
18.87	26	17	42.2	8.37		ÒõÐÔ	39	6.1	10.98	10.9
18.44	12.5	17	41.9	10	0.4	ÑôÐÔ	31	5.3	7.72	4.67
19.53	16	18	40	10	3	ÒõÐÔ	33	4.68	7.65	5.18
19.91	8.9	20	44.7	2.5	4.8	ÒõÐÔ	24	4.69	9.7	8
20.83	25.4	19	42.9	10	8.5	ÒõÐÔ	31	4.76	9.19	7.51
17.67	13	15	42.6	11.96		ÒõÐÔ	39	4.25	4.35	4.24
19.96	15.93	13.89	44.94	12.97	2.63	ÒõÐÔ	26	4.58	11.13	6.13
22.66	12	13	43.6	12.13		ÒõÐÔ	30	3.92	9.04	3.06
18.36	14	16	44.2	13.78		ÒõÐÔ	24	4.1	4.83	6.52
22	13	12.5	43	11.9	5.4		25	5.2	7.83	6.66
23.05	24	40	43.6	12.7	2.8	ÒõÐÔ	41	4.94	6.82	5.63
17.78	22.1	21	52.2	13.4	11.2	ÒõÐÔ	22	4.1	9.4	6.9
19.84	18	16	41.7	9.85		ÑôÐÔ	26	4.65	7.95	6.08
21.55	37	28	38.8	7.63		ÒõÐÔ	27	4.85	10.33	8.24
19.38	6.2	11.4	39.47	5	2.1		30	4.29	7.72	8.72
16.44	11.2	17	43	11	0.9	ÒõÐÔ	31	4.5	9.1	4.7
21.23	10	15	37	8	0.9	ÒõÐÔ	25	4.52	7.83	5.46
19.15	12	15	36	5	0.5	ÒõÐÔ	24	4.2	5.8	6
20.2	15	12	40	18	2.8	ÑôÐÔ	28	4.3	6.8	7.2
20.03	18	12	36.9	13.03	4.26	ÒõÐÔ	31	4.6	6.92	6.6
21.3	29	20	41.7	9	2.2		25	5.16	7.95	4.9
18.75	16	17	43	18.1		ÒõÐÔ	32	4.72	8.18	4.68
20.26	13.1	14.9	39.6	11.3	5.18	ÒõÐÔ	21	4.4	8.42	8.49
19.63	15	17	44	12.25		ÒõÐÔ	31	5.88	9.07	5.74
18.83	22	17				ÑôÐÔ	28	3.94	9.15	8.54
18.51	80	42	41	12	2.5	ÑôÐÔ	24	4.77	8.29	7.56
19.88	11	15				ÑôÐÔ	26	5.23	10.87	9.72
18.83	19	14	42.7	12.72		ÒõÐÔ	31	7.01	10.92	8.81
19.81	11	15	46	9.1	/	ÒõÐÔ	24	4.7	8.36	7.8
21.48	28	30	44	11.2	2.2	ÒõÐÔ	40	4.6	10.7	6.9
21.34	11	18	37	8	0.7	ÒõÐÔ	32	4.5	5.6	3.7
21.48	18	14	43	14	6.5	ÒõÐÔ	34	7.48	13.66	11.42
17.9	15.68	23.63	43.09	8.5	2.7	ÒõÐÔ	28	4.4	7.48	5.33
20.2	28	22	43.7	14.7	4.2	ÒõÐÔ	32	4.9	10.52	7.5
24.03	23.5	18.7	40.7	6.1	2	ÒõÐÔ	31	5.5	5.04	8.39
19.78	7.2	11.5	40.8	11.9	5.79	ÒõÐÔ	28	4.56	6.79	6.91
20.08	15.3	15.6	41.4	10.2	5.08	ÒõÐÔ	25	5.13	5.7	5.85
17.15	21	21	41.13	11.5		ÑôÐÔ	27	4.82	10.22	7.47
18.67	17.5	17.3	34.5	11.7	3.6	ÒõÐÔ	24	4.8	8.45	6.35
19.81	47	24	42.6	10.73		ÒõÐÔ	34	4.24	5.79	3.24
27.22	28.3	20	41.4	8.3	6.2		30	4.01	5.21	3.6
19.72	10.6	14.5	41.3	15.3	4.6	ÒõÐÔ	22	5.1	6.75	7.08
21.08	11	11	44.9	10.1	3	ÒõÐÔ	25	3.96	7.2	6
20.44	23.2	18	48	26.6	20.3	ÒõÐÔ	36	4.1	10.1	7
23.52	22.3	21	46.3	17.5	14.2	ÒõÐÔ	27	5.1	10.4	8.7
20.31	9	19	41.3	12.1	3.3	ÒõÐÔ	25	4.32	4.18	4.53
17.85	10	14	43.5	17.04		ÒõÐÔ	24	4.54	8.83	6.21
21.19	17	20	1.18	36.43		ÑôÐÔ		3.66	5.65	4.72
19.2	13	17	45.2	12.4	4.3	ÒõÐÔ	31	3.85	5.71	4.66
22.38	12	16	45	8.8		ÒõÐÔ	28	5.2	8.1	8.5
17.85	10.7	12	40.6	9.9	9.3	ÒõÐÔ	23	4.95	8.21	6.53
18.67	53	38	45.9	7.2	5.1	ÒõÐÔ	27	3.94	9.15	8.54
27.64	1	14				ÒõÐÔ	32	4.5	4.76	5
20.7	23	14	40	6.7	4.5	ÒõÐÔ	32	4.41	10.09	8.68
22.03	14	21	36	11	2.2	ÒõÐÔ	27	4.55	6.17	7.44
16.82	15	12	46.5	10.05	6.69	ÒõÐÔ	25	4.64	9.39	8.23
22.86	32.33	26.99	42.37	26.37	4.04	ÒõÐÔ	25	3.69	5.42	4.2
18.78	14	19	37.9	6.6		ÑôÐÔ	30	4.22	6.67	5.99
24.46	16	12	45	11.77		ÒõÐÔ	26	4.9	7.82	5.8
18.82	28	17	44.9	9.9		ÒõÐÔ	32	4.72	8.18	4.68
23.15	12	16.5	41.1	17.6	5.82	ÒõÐÔ	25	4.48	9.82	6.72
17.29	19	17	41	5	4.3	ÒõÐÔ	27	4.44	4.44	3.64
19.07	16	17	39	5	1.5	ÒõÐÔ	24	3.84	10.23	6.16
22.03	12	18	41	8	1	ÒõÐÔ	25	50.5	6.52	6.34
22.58	9.8	11.6	48.8	3.89	3.89	ÒõÐÔ	30	3.92	6.98	5.43
19.33	10	13	39	23	3	ÒõÐÔ	26	5.1	7	6.6
24.84	14	19	43	6.2	4.9	ÒõÐÔ	29	3.83	11.06	9
20.7	10	14	45	19.3	3.8	ÒõÐÔ	19	4.01	5.21	3.6
18.91	8	5	39.4	7.5	2.1	ÒõÐÔ	32	3.9	7.31	6.1
22.21	15.7	12	44	9	7.8	ÒõÐÔ	25	4.9	8.5	6.4
23.34	17	15	48.5	12.24		ÒõÐÔ	29	3.81	5.02	6.04
19.92	13.1	14	48.7	12.3	10.1	ÒõÐÔ	29	4.4	6	5.5
19.88	20	17	46.4	14.82		ÒõÐÔ	29	4.38	5.09	4.8
17.58	7	14	42.5	14.9	1.2	ÒõÐÔ	28	4.73	6.37	6.43
20.81	21	13	43.6	9.27		ÒõÐÔ	31	3.68	5.53	5.78
21.3	13	14	41.8	15.1		ÒõÐÔ	25	4.57	8.93	7.32
23.88	30	18	43.5	9.33		ÒõÐÔ	28	4	9.24	6.9
18.73	12	17	46	18.07		ÒõÐÔ	28	4.51	6.17	6.13
21.26	37	22	36.5	6.7	5.8	ÒõÐÔ	27	5.13	9.02	10.27
18.37	16	20	36.8	4.8		ÒõÐÔ	33	4.17	8.15	7.52
22.66	50	23	43.2	12.89		ÒõÐÔ	37	4.57	7.84	5.48
24.84	29	32	36.4	9.44		ÒõÐÔ	40	4.65	9.61	7.31
20.31	11.6	13.3	44.3	8.3	6.5	ÒõÐÔ	22	3.59	6.44	5.22
18.82	18.6	14	44	11.2	9.4	ÒõÐÔ	23	4.3	8.3	7.4
20.45	14	21	35.8			ÒõÐÔ	24	4.58	4.8	4.66
19.56	16	18	35	8	0.7	ÒõÐÔ	26	3.76	0	0
17.58	52	29	39.1	8.3	4.2	ÒõÐÔ	33	3.35	7.32	4.17
17.06	11	15	40.5	14.3		ÒõÐÔ	30	4.3	8.4	6.9
27.77	6.7	14	34.5	10.9	3.88		35	3.62	6.01	4.92
20.7	19	25.3	40.8	11.3	5.41		25	5.4	7.1	6.7
22.32	20	20	41.5	8.9	0.4	ÒõÐÔ	25	5	5.64	7.5
18.95	16	14	40.2	9.8	6.8	ÒõÐÔ	30	4.73	5.66	4.45
20.7	20	20	38.5	12.44		ÒõÐÔ	30	4.8	7	6.4
19.95	15	10	38	7	1.4	ÒõÐÔ	30	4.9	9.04	5.5
19.72	16	14	45.3	11.04		ÒõÐÔ	25	4.19	9.39	8.23
20.7	26	15	44	14		ÒõÐÔ	22	4.7	5.84	5.07
18.29	17	16	41.2	12.6		ÒõÐÔ	29	5.19	8.13	7.91
16.85	13	18	43	14	2.1	ÒõÐÔ	25	4.77	9.81	8.48
20.83	9	13	43.7	5.1	2		31	5.14	7.43	5.58
19.81	18	20	38	11	2.9	ÒõÐÔ	26	4.57	7.98	5.11
19.24	14	18	39	14	11.6	ÒõÐÔ	32	3.96	7.2	6
22.31	10	14	37	9	1.1	ÒõÐÔ	28	4.3	6.13	5.5
19.27	19	22	38.6	12.6	4.99	ÒõÐÔ	23	4.43	6.49	5.57
19.47	26	24	43.6	6.7	2.4	ÒõÐÔ	36	4.39	8.29	5.03
19.98	27	22	33	7	5.1	ÒõÐÔ	26	4.57	9.45	6.68
16.56	15	14	43.6	7.6	1.2	ÒõÐÔ	19	4.66	6.26	5.07
20.7	11.4	14.2	45.6	8.3	4.5	ÑôÐÔ	28	4.7	7	6.2
18.03	3	13				ÒõÐÔ	27	4.28	9.15	7.22
19.31	48	34	37	8	1.3	ÒõÐÔ	27	4.06	7.2	5.38
17.12	19.3	15	47.1	14.2	11.9	ÒõÐÔ	21	4.4	5.8	6.3
19.52	15	17	45.8	14.41		ÒõÐÔ	31	5.28	9.47	5.47
21.36	13	17	38	15	2.9	ÒõÐÔ	32	4.94	8.26	6.91
22.72	10	13	41.7	13.76		ÒõÐÔ	30	4.72	3.89	5.61
25.2	20	16	37	11.6	6.4	ÒõÐÔ	30	5.39	7.66	6.58
24.88	21	13	45.9	7.62		ÒõÐÔ	34	4.4	6.5	6
17.43	12	18.1	37.6	6.3	2.5	ÒõÐÔ	27	4.05	7.44	7.5
19.05	24	16	38	8	1.3	ÒõÐÔ	19	4.4	7.4	5.4
26.81	10	11	45	12	3.2	ÒõÐÔ	30	5.39	9.16	8.66
25.39	32	22	40.81	11.6		ÒõÐÔ	30	4.15	7.6	6.8
18.96	22	21	39.9	6.6		ÒõÐÔ	26	4.6	9.04	8.29
22.06	19	17	38	14	2.3		34	3.83	6.13	5.86
17.78	11	22	39	7.2	1.3	ÒõÐÔ	24	4.62	7.14	6.7
20.55	14	22	42.9	11.9	4.7	ÒõÐÔ	27	4.5	6.22	5.64
17.94	21	19	40.4	14.3		ÑôÐÔ	24	3.76	4.53	4.25
24.65	10.38	16.94	42.22	5.63	1.7	ÒõÐÔ	36	4.4	6.5	6
20.03	11.2	13.4	40.16	3.5		ÒõÐÔ	29	5	6.97	5.53
19.53	14	18	43.04	12.1		ÒõÐÔ	29	4.38	5.13	3.7
18.75	20	18	36	17	2.1	ÑôÐÔ	21	4.19	7.08	6.48
21.43	17	18	36.1			ÒõÐÔ	31	4.55	8.64	6.6
16.44	9	13	41.4	16.1	6.21	ÒõÐÔ	31	4.41	6.32	5.35
24.84	16	13	41.6	12.6	2.6	ÒõÐÔ	34	4.67	8.95	7.62
17.31	8.8	16.2				ÒõÐÔ	25	4.5	8.48	6.61
17.85	49.3	36.8	36.9	11.3	3.6	ÒõÐÔ	25	4.83	5.43	6.02
22.07	25	20	40.8	10.29		ÒõÐÔ	29	7.48	13.66	11.42
25.22	11.5	15	40.7	8.2	3.9		23	5.21	6.74	4.9
18.55	11	14	44.3	16.67		ÒõÐÔ	25	5.1	9.44	7.5
17.9	10	16	39	9	1	ÒõÐÔ	25	4.57	8.09	6.7
22.77	8	15	40.5	8.4	4		23	4.93	10.79	7.21
19.47	10		8	7.89	5.63	ÒõÐÔ	27	4.49	8.31	7.06
20.2	11	17	44.2	6.3	2.2	ÒõÐÔ	28	4.92	7.91	7.78
22.85	15	22	45.9	20.4	4.9	ÒõÐÔ	32	4.52	5.17	5.11
20.83	19	17	41	10	8.1	ÒõÐÔ	23	5	6.94	5.6
22.58	31	21	44.5	11.32		ÒõÐÔ	30	4.2	5.11	5.3
19.15	3.1	15	33	9.3	6.9	ÒõÐÔ	31	4.68	6.77	6.36
23.11	12.6	17.8	38.7	13.3	4.34	ÒõÐÔ	26	4.99	8.8	7.67
20.55	14	14	46.2	9.5	7.5	ÒõÐÔ	26	4.85	9.45	7.31
19.63	14	13	36	7	1.4	ÑôÐÔ	26	4.57	7.98	5.11
15.62	8	22	44	19.6	4.4	ÒõÐÔ		3.81	5.5	4.28
17.19	19	29	38.3	11.2	3.57		28	5.29	9.34	8.31
19.98	161	73	40.6	3.6		ÒõÐÔ	35	4.33	7.93	7.05
19.98	161	73	40.6	3.6		ÒõÐÔ	35	4.33	7.93	7.05
23.63	32	17	42.7	9.84		ÑôÐÔ	32	4.28	6.17	5.19
18.03	16.5	20.3	44.6	11	8.4	ÒõÐÔ	25	3.69	5.42	4.2
16.8	21	19	36	7	6.1	ÒõÐÔ	24	3.95	5.47	4.55
24.45	11	12	35	11	8.7	ÒõÐÔ	32	4.57	9.45	6.68
19.14	13	16	38	8	6.7	ÒõÐÔ	24	4.94	11.51	9.2
21.63	14	17	37	10	1.7	ÒõÐÔ	34	4.63	8.88	8.37
17.38	14	20	36.6	10.6	3.2		38	5.5	5.7	6.1
19.53	50	37	47.3	4.7	2.2	ÒõÐÔ	24	3.85	5.71	4.66
21.19	57	42	44.5	12.52		ÒõÐÔ	23	4.16	7.18	4.42
15.58	12	9	44.4	7.35	5.04	ÒõÐÔ	22	4.14	6.77	5.5
22.58	13	24	41	7	1	ÒõÐÔ	27	4.37	8.47	6.82
23.19	19	17	43.8	13.1		ÒõÐÔ	34	5.02	6.31	6.34
19.72	29	21	33	14	12.6		24	3.94	9.15	8.54
20.58	18	20	37.7	11.1		ÒõÐÔ	19	3.49	4.83	4.75
19.56	19	14	37	7	5.8	ÒõÐÔ	21	3.65	7.11	6.06
21.5	17	17	45.86	10.44		ÒõÐÔ	28	4.84	8.38	7.32
21.48	21.4	20	45	7.7	6.2	ÒõÐÔ	27	4.2	6.5	5.2
16.71	31	27	39.4	8.7	6.2	ÒõÐÔ	27	4.17	8.15	7.52
16.22	5	7	41.1	7.9	1.9	ÒõÐÔ	23	4.6	7.67	6.1
21.09	12	19	38.4	16.3	12.4	ÒõÐÔ	27	4.87	7.32	7.75
20.81	14	14	37	11	1	ÒõÐÔ	28	4.68	6.77	6.36
21.45	20	14	36	9.1	3.6	ÒõÐÔ	27	3.72	10.19	6.54
20.72	9.8	10.5	38.6	4.8	3.1	ÒõÐÔ	21	5.02	7.26	7.65
19.52	17	20	44.3	15.8	2.2	ÒõÐÔ	26	5.09	6.43	6.38
26.35	11.2	12	46.4			ÒõÐÔ	31	4.2	5.4	6.3
20.03	22	20	51	7.6		ÒõÐÔ	33	5	6	7.4
23.83	10	21	38.69	8.3		ÒõÐÔ	41	4.59	5.93	4.52
22.94	12	15	47.2	12.55		ÒõÐÔ	33	5.1	8.26	6.5
17.72	13	17	41	17.4	14.1	ÒõÐÔ	29	4.76	6.53	6.67
19.82	13	16	39	9	1.7	ÒõÐÔ	30	4	9.24	6.9
19.71	14.2	15	43.5	9.4	7	ÒõÐÔ	26	4.32	4.83	4.49
22.19	12.5	14.8	46.4	14.4	5.5	ÒõÐÔ	30	4.4	8.42	8.49
17.36	25	17	48.1	11	12	ÒõÐÔ	31	4.56	9.21	6.63
19.47	5	11	43	9	9	ÒõÐÔ	26	4.51	9.82	7.24
19.43	8	14	40.3	6.9		ÒõÐÔ	25	4.55	5.47	5.09
15.94	35	34.5	37.1	8.4	4.99	ÒõÐÔ	32	4.67	3.6	4.28
17.67	7	10	41	9.4	6.2	ÒõÐÔ	24	4.69	6.86	6.5
20	9	17	44	9.1	1.3	ÒõÐÔ	23	4.36	8.03	6.35
25.91	15	18	Î´¼ì	Î´¼ì	Î´¼ì	ÒõÐÔ	28	4.28	6.17	5.19
23.05	13	14	43.3	14.7	3.9	ÒõÐÔ	29	4.99	7.49	7.19
21.48	9.4	9	44.4	9.5	7.9	ÒõÐÔ	21	4.63	6.92	7.45
18.14	16	13	45.5	19.31		ÒõÐÔ	32	4.5	5.92	6.9
19.53	11	9	35	8	0.6	ÒõÐÔ	25	4.59	4.65	4.5
16.77	13	20	31.8			ÒõÐÔ	25	4.26	9.58	7.86
17.21	13	16	38	6	0	ÒõÐÔ	29	4.63	9.19	8.04
19.58	12	21.2	41.6	10.1	4.16	ÒõÐÔ	28	4.06	7.2	5.38
23.15	8	17	40.6	8.2	5.3	ÒõÐÔ	26	4.73	7.3	5.46
19.23	14	20	43	9.4	5.2	ÒõÐÔ	26	4.59	5.93	4.52
22.6	13	17	41.1	14.5	4.8	ÒõÐÔ	42	3.79	9.98	7.47
18.73	11	17	44.73	7.7	2.5	ÒõÐÔ	24	5.17	9.06	6.53
19.88	16	20	34	7.5	1.5	ÑôÐÔ	30	4.48	7	6.75
18.73	9	15	40	11.3	10	ÒõÐÔ	22	4.6	6.92	6.6
22.83	14.32	16.24	41.86	7.24	1.78	ÒõÐÔ	28	4.04	5.49	5.2
20.44	13	13	43.3	15.81		ÒõÐÔ	28	4.32	7.58	5.82
20.55	35	14	38	9	0.5	ÒõÐÔ	28	5	8.65	6.4
22.03	19	18	42	17	2	ÒõÐÔ	27	5.3	9.3	6.9
18.43	12	14	37	9	1.8	ÒõÐÔ	24	4.58	4.48	74.78
17.78	14.7	20	47.2	8.9	6	ÒõÐÔ	28	4.97	10.93	8.98
17.93	8	13.7	38.6	9.4	3.6	ÒõÐÔ	25	4.87	7.05	5.19
23.12	9	7	42	22.4	16.6	ÒõÐÔ	28	5.4	8.89	7.6
19.13	13	22	38.8	13.8	4.99		24	5.3	7.1	6.7
17.58	20	17	35	9	7.7	ÒõÐÔ	34	5.19	6.2	6.6
17.71	4.6	10	39.8	11	5.06	ÒõÐÔ	22	4.48	9.82	6.72
17.04	12	15	41	10	7.8	ÒõÐÔ	26	4.4	6.98	6.3
21.23	17	17	40	6	5.1	ÒõÐÔ	29	4.28	6.17	5.19
20.5	17.7	15	43.3	10.1	8.5	ÒõÐÔ	22	4.17	4.46	6.79
17.38	43	27	41.3	8.58		ÒõÐÔ	29	4.2	6.8	7.6
18.82	11	14	39	13	2.3	ÒõÐÔ	27	4.89	9.35	6.03
19.53	8	14	40	8.1	4.7	ÒõÐÔ	25	5.08	6.46	6.92
20.31	25	18	45.5	14.14		ÒõÐÔ	24	4.53	9.16	8.05
21.83	20	14	44.2	7.57		ÒõÐÔ	28	4.45	8.56	6.84
18.14	15	22	40	8	6.9	ÒõÐÔ	27	3.52	6.9	4.45
20.32	17	17	40	9	1.7	ÒõÐÔ	27	4.57	8.81	6.95
18.75	15	14	43.2	19.16		ÒõÐÔ	31	5.21	7.62	6.76
23.15	100	53	72	11.5	3.8	ÒõÐÔ	31	5.7	6.72	7
21.91	15	13	38	9	0.4	ÒõÐÔ	28	5.3	9.52	8.8
18.52	58	33	47	14.19		ÒõÐÔ	23	4.59	4.22	4.89
18.44	12	9	37	9.43	2.03	ÑôÐÔ	36	5.11	7.2	5.57
19.29	43.2	32.1	43.2	12.3	9.2	ÒõÐÔ	24	4.92	6.28	5.92
16.45	18	22	37	8	0.6	ÒõÐÔ	37	4.6	9.89	6.7
17.8	20.3	13	46.4	17.5	14.1	ÒõÐÔ	31	4.98	9.4	7.06
17.31	48	26	45.1	12.61		ÒõÐÔ	25	4.15	10.28	8.81
22.19	6	14	44	6.6	0.6	ÒõÐÔ	26	4.86	7.61	8.45
19.43	32	24	33	5	1.7	ÒõÐÔ	26	4.43	9.41	7.48
23.8	15	15	39	12	2.4		32	4.9	6.64	5.58
22.1	13	17	46.85	14.6		ÑôÐÔ	25	4.25	6.05	4.65
19.4	17	16	43	10	4	ÒõÐÔ	27	5.01	7.7	5.7
22.46	17	15	32.7	15.8	10.6	ÒõÐÔ	23	4.63	6.32	5.32
20.4	12	16	41	13	2.3	ÒõÐÔ	30	5.6	10.15	6.12
17.9	16	20	40	9	1.8	ÑôÐÔ	27	3.47	6.2	5.23
21.34	8	12				ÒõÐÔ	28	4.61	7.58	6.83
18.47	6	17		8.2	1.7	ÒõÐÔ	26	4.78	7.55	7.79
20.7	13	13	38	8	0.9	ÒõÐÔ	30	4.52	7.4	7.92
18.83	12	14	36	10	8.8	ÒõÐÔ	26	4.34	5.39	5.72
16.82	26	27	34	17	15.6	ÒõÐÔ	26	4.6	5.4	5.8
18.25	7.7	16	43	14.5	0.9	ÑôÐÔ	27	4.15	5.61	7.14
26.04	13	16	40.5	9	6.3	ÒõÐÔ	26	4.57	9.45	6.68
20.2	8	13	44.3	15.12		ÑôÐÔ	32	3.71	5	5.67
24.84	22.1	14	43.3	10.4	2.1	ÒõÐÔ	32	5.1	7.7	7.3
21.63	22	15	44.2	18.85		ÒõÐÔ	35	4.8	9.88	6.9
19.22	20	18	46.3	14.05		ÒõÐÔ	25	5.1	11.81	10.9
19.15	55	36	44.1	11.27		ÒõÐÔ	25	4.6	10.16	9
17.36	11	15	39	6	0	ÒõÐÔ	28	4.42	7.77	6.52
16.6	9.8	16.7	41.5	9.7	5.77	ÒõÐÔ	24	4.94	6.93	6.37
18.75	20	19	36	5	0.5	ÒõÐÔ	24	5.12	9.12	5.01
18.9	14.3	9.8	41.7	5.6	0.6	ÒõÐÔ	24	4.44	4.59	6.13
21.26	10	14	42.2	6.8		ÒõÐÔ	25	4	8	6
19.92	8	13	39	7	0.8	ÒõÐÔ	31	4.73	6.85	6.06
14.42	17	16	47.17	5.5	1.32	ÒõÐÔ	22	4.43	6.69	6.86
18.14	10	21	42.1	5.1	0.4	ÒõÐÔ	31	4.83	5.92	5.22
19.43	14	13	42.5	6.94		ÒõÐÔ	26	4.02	5.4	5.15
20.32	9	14	43.9	9.8	3.4	ÒõÐÔ	25	5.05	8.28	8.83
21.83	14	13	43.1	19.12		ÑôÐÔ	30	4.6	7.41	6.1
19.63	15	14	42.6	8.91		ÒõÐÔ	32	4.83	5.75	6.24
15.24	80	42	36	8	1.8	ÒõÐÔ	19	4.5	5.4	5.4
18.59	2	11	47.7	10.8	0.7	ÒõÐÔ	23	4.41	6.81	5.4
19.52	15	16	33	9	1.6	ÑôÐÔ	25	4.7	6	7.1
18.75	20	16	36	17	3.1	ÒõÐÔ	30	4.5	7.8	6.8
22.31	11	15	43.4	8.49		ÒõÐÔ	24	4.6	8.09	7
17.58	20	19	39.3			ÒõÐÔ	26	4.6	7.5	7.8
19.71	9.4	17.4	37.71	5.7		ÒõÐÔ	37	3.91	5.78	5.86
23.92	8	12	41	9.7	5.2	ÒõÐÔ	30	5.18	10.58	7.66
19.84	11	17	37	11.3	8.1	ÒõÐÔ	30	4.68	7.65	5.18
17.05	22	16	43.9	16.97		ÒõÐÔ	27	4.65	9.34	7.34
18.66	15	15	44.3	17.76		ÒõÐÔ	22	4.26	5.28	5.36
17.53	12	13	43.2	14.22		ÒõÐÔ	25	4.48	7.52	7.52
17.58	16	14	42.2	15.95		ÒõÐÔ	31	5.6	10.72	8.49
18.67	140	17	42	7.7	5.5	ÒõÐÔ	21	3.64	5.47	5.17
24.98	9	27	43	11	11	ÒõÐÔ	30	3.93	8.36	7.35
18.52	14	16	43.4	22.8		ÒõÐÔ	29	4.55	7	7.28
20.03	11	19	49.18	18.8		ÒõÐÔ	27	4.27	6.55	5.39
19.1	12	19.3	42.1	8.8	3.74	ÒõÐÔ	32	4.55	7.52	6.8
21.87	32	19	45.7	17.1	5	ÒõÐÔ	24	4.9	9.7	7.1
22.6	18	17	36.5	8.87		ÒõÐÔ	24	4.77	8.79	6.54
21.03	12	9	65			ÑôÐÔ	28	4.69	6.59	7.35
23.83	10.6	12	44.3	8.46	6.76	ÒõÐÔ	31	5.09	9.04	6.91
18.51	18	18	35	8	7	ÒõÐÔ	26	4.37	7.48	6.55
17.97	18.18	22.85	42.99	12.8		ÒõÐÔ	29	4.73	10.22	7.71
22.76	26	23	42.9	13.39		ÒõÐÔ	30	5.12	7.93	5.36
19.69	7.3	12.1	42.2	8.7	4.17	ÒõÐÔ	30	4.54	10.91	9.81
16.65	17	15	45.1	16.61		ÒõÐÔ	23	5.21	6.87	8.16
21.01	17	17				ÒõÐÔ	0	5.31	9.77	8.09
28.76	91	28	43	15.61		ÑôÐÔ	27	5.08	10.68	7.67
18.36	24	22	41.7	16.4	4.2	ÒõÐÔ	24	4.67	6.21	5.27
20.2	21	15	42.3	10		ÒõÐÔ	24	4.8	5.48	6.3
22.03	26	21	42.9	11.2	8.9	ÒõÐÔ	26	4.7	9	7.9
18.69	41	38	33	8	0.6	ÒõÐÔ	22	4.77	7.24	6.82
18.58	13	16	44.1	16.77		ÒõÐÔ	28	5.15	8.97	6.39
18.43	15	10	38.2	11.05	2.91		32	5.79	7.86	7.55
22.41	13	14	39	9	7.9		34	4.03	6.86	6.04
18.49	4	14	46	18.9		ÒõÐÔ	26	5.5	8.2	6.9
18.58	7	15	33.5	8.1		ÒõÐÔ	27	4.77	5.45	5.87
21.68	51	39	38	6	1.5		24	5	9.7	9.1
21.3	12	14	44.8	11.59		ÒõÐÔ	25	4.3	5.5	5
18.75	13	14	42	8.6	5.8	ÑôÐÔ	26	4.56	8.61	6.72
21.05	8	13	38	11	2.4	ÒõÐÔ	29	4.8	7.52	6.5
23.05	20	21	43	10	1.1	ÒõÐÔ	30	4.51	8.06	6.97
29.38	12	14	37.2	9.1	5.7	ÒõÐÔ	31	4.51	4.96	6.38
19.22	11	17	39.2	12.9	2.7	ÒõÐÔ	24	4.32	4.18	4.53
17.97	11	11	44.9	13.8		ÒõÐÔ	27	4.35	6.22	5.35
18.18	24	19	46.5	9.98	6.84	ÒõÐÔ	32	4.12	6.42	6.56
18.8	34	24	42.5	12.69		ÒõÐÔ	25	5.24	10.06	8.36
20.08	26.8	26.7	36.9	6.5	0.5	ÒõÐÔ	24	4.64	5.93	5.46
21.6	22.9	15.9	38.7	7.8	5.2	ÒõÐÔ	31	5.05	8.8	8.75
18	18	17	36	9	7.5	ÒõÐÔ	26	4.7	5.4	5.5
18.82	15.1	18.6	42.1	8.7	3.9	ÒõÐÔ	23	4.4	4.89	3.5
19.63	22	15	44.6	20.7	9.7	ÒõÐÔ	29	4.65	7.84	5.63
25	11	14	34.7	14.7		ÒõÐÔ	32	4.44	8.84	7.69
23.03	13	14	40.2	6.5	2	ÒõÐÔ	28	4.7	5.5	5.2
21.93	10	9	40	8	6.2	ÒõÐÔ	27	5.33	7.11	7.49
18.75	8	15	42	10.2	3.8	ÒõÐÔ	29	4.1	6.8	6.6
21.08	13	12	40	10	1.9	ÒõÐÔ	23	3.91	9.09	8.55
21.19	18	16	43.8	12.5		ÑôÐÔ	34	4.5	9.86	7.5
18.11	17	17				ÒõÐÔ	27	4.62	8.15	7.02
20.2	41	26	46	13.82		ÒõÐÔ	26	4.6	10.16	9
19.1	9	20	45	22.3	4.4	ÒõÐÔ		4.28	5.11	5.65
22.66	36	24	42.1	7.5	2.6		30	4.69	7.88	7.05
21.72	17	20	36	8	1.5		28	5.1	4.7	6.1
21.34	13	14	41.98	15.2		ÒõÐÔ	31	4.86	8.82	6.78
20.03	20.6	14	47	14.7	12	ÒõÐÔ	31	4.74	4.19	4.06
19.23	1	12	50.3	4	2.4	ÒõÐÔ	26	4.56	9.88	7.39
16.94	7.7	13.5	42.4	6.8	3.3	ÒõÐÔ	24	3.24	6.9	5.48
27.34	23	16	43.3	14.74		ÒõÐÔ	28	3.83	11.06	9
19.43	11	15	45.13	10.2	2.8	ÒõÐÔ	27	4.32	6.98	5.58
19.43	11	15	44	2.7	1	ÒõÐÔ	30	5.1	8.2	6.14
17.58	10	17	38.4	4.5	1.4	ÒõÐÔ	24	4.6	8.87	6.47
18.63	17.9	11	45.9	10.8	1.9	ÒõÐÔ	23	5.07	5.82	6.25
18.73	31	28.5	38.5	6.7	3.33	ÒõÐÔ	29	4	6.15	5.7
22.96	14.3	15.2	43.9	8.6	6.2	ÒõÐÔ	29	3.82	6.27	5.86
18.71	23.8	25.7	38.2	12.3	6.22	ÒõÐÔ	29	4.33	8	7.85
17.31	15	15	38	11	8.8	ÒõÐÔ	28	4.8	8.62	8.1
23.53	9	15	43	9.8	9		32	4.75	7.74	6.35
20.63	19	19	38	14.1	10.1	ÒõÐÔ	35	3.99	6.85	6.8
18.78	12	20	41.66	10		ÒõÐÔ	32	4.32	6.44	6.02
22.66	23	24	42.3	10.5	2.2	ÒõÐÔ	31	5.05	7.5	7.8
19.91	25	15	43.5	19.56		ÒõÐÔ	30	4.7	8.27	7.12
19.98	32	23	41.7	8.4		ÒõÐÔ	26	3.75	6.51	9.4
19.52	14	15	46.3	17.74		ÑôÐÔ	29	4.6	10.16	9
19.53	69	27	41.2	9.92		ÒõÐÔ	33	4.8	8.32	7.8
17.26	27	21	42	9	1.7	ÒõÐÔ	26	4.27	10.02	8.7
18.49	17	15	44.5	16.49		ÒõÐÔ	27	5.38	5.5	7.23
18.71	13.1	14.3	43.5	20.68	15.41	ÑôÐÔ	24	3.92	6.98	5.43
20.57	10	11				ÒõÐÔ	36	5.4	10.48	7.4
18.83	15.58	19.92	44.54	17.7	4.1	ÒõÐÔ	30	4.21	7.92	7.46
23.63	3.8	9.6	6.8	12.5	5.72	ÒõÐÔ	22	4.74	7.58	5.89
20.81	22	17	36	7	1.3	ÒõÐÔ	24	4.5	6.2	5.5
22.43	42	21	46.4	14.72		ÒõÐÔ	29	4.5	6.63	5.8
24.39	11	17	44	7		ÒõÐÔ	33	4	8.2	7.8
18.31	9.9	11	38	19.8	0.6	ÒõÐÔ	33	4.63	9.19	8.04
21.36	16.9	18.5	40.7	6.9	4	ÒõÐÔ	31	4.72	9.84	6.56
24.22	65	41	40	9.8	6.8	ÒõÐÔ	27	4.77	7.39	6.46
19.53	13	18	40.2	2.6	0.5	ÒõÐÔ	25	4.86	6.46	5.34
23.31	35	50	36	9.92	4		32	4.59	7.59	8.33
19.78	8	8	42.72	10.2	9	ÑôÐÔ	32	4.64	6.2	5.62
18.73	14	17	35	8	1.3	ÒõÐÔ	25	4.22	6.43	5.53
18.29	9	13	39	10	8	ÒõÐÔ	26	4.7	8.4	6.9
19.47	15	14	38	24	19.4		34	5.2	7.3	7.2
20.7	17	20	39	10	2.6	ÒõÐÔ	24	3.7	8.3	66.9
21.34	5	11	43	7.3	3	ÒõÐÔ	23	5.3	9.7	7.3
16.85	30	21	38	9	2.5	ÒõÐÔ	26	4.73	7.15	6.42
20.83	10		46	8.7		ÑôÐÔ	24	5.6	8.8	7.3
19.95	63	26	44.4	12.96		ÑôÐÔ	37	4.6	6.46	6.8
22.68	57	27	43.7	14.3		ÒõÐÔ	28	3.81	5.02	6.04
19.53	13.4	19.2	41.44	7.4	/	ÒõÐÔ	26	3.63	6.99	7.64
18.37	27	22	40.9	4.5	1.4	ÒõÐÔ	25	4.4	6.84	8.3
22.83	9	13	36	5	0.6	ÒõÐÔ	25	6.96	11.1	6.9
20.32	17	15	43.8	12	3.5	ÒõÐÔ	24	4.5	9.01	6.6
19	32	34	35	8.4	6.1	ÒõÐÔ	30	4.84	7.28	7.5
22.46	18	20	46	10.8	0.6		30	5.46	9.04	4.83
26.56	13	13	37	9	1.9	ÒõÐÔ	31	4.7	10.42	9
24.77	25	21	36	5	0.2	ÑôÐÔ	23	5.9	10	7.4
20.12	25	17	43.1	15.81		ÒõÐÔ	40	5.1	8.26	6.5
20.83	18	20	39.8	5		ÒõÐÔ	32	4.73	8.78	5.68
21.36	15	17	35	8	1.4		39	4.6	7.1	6.5
19.11	13	20	41	10	0.2	ÒõÐÔ	28	4.79	5.86	4.83
21.64	25	12	39	9	8.3	ÒõÐÔ	24	4.7	7.61	8
19.63	25	30	40.1	13.5	1.9	ÒõÐÔ	31	4.18	9.36	6.77
16.65	9	16	39.9	6	4.7		25	5.53	11.27	7.88
16.61	8	18	34.7			ÒõÐÔ	28	4.63	8.14	6.88
22.48	19	11	41.1	13.84		ÒõÐÔ	30	4.66	8.84	7
19.53	15	16	35	9	1.2	ÒõÐÔ	32	4.92	5.51	5.43
20.7	24	17	38.4	9.94		ÒõÐÔ	35	8.33	8.33	6.81
20.7	24	17	38.4	9.94		ÒõÐÔ	35	8.33	8.33	6.81
18.59	18.7	11	48.3	13.7	10.6	ÒõÐÔ	28	4.4	8.6	5.4
23.73	24	20	45	8.1		ÒõÐÔ	33	5	10.9	8.8
17.78	14.8	15	46.5	9	6.9	ÒõÐÔ	30	4.96	7.21	5.23
18.73	12.4	17.3	45.07	10.1	4.9	ÑôÐÔ	29	4.65	8.42	7.06
19.31	14	14	42.1	12.1		ÒõÐÔ	26	4.6	7.08	6.3
18.73	14	15	46.1	18.34		ÒõÐÔ	28	4.7	6.19	7
25.89	46	21	44	11.8		ÒõÐÔ	29	5.05	10.62	8.04
17.75	13	12	42.8	9.3	/	ÒõÐÔ	26	4.57	9.45	6.68
21.48	21	22	40.28	6.1		ÒõÐÔ	27	4.44	8.5	7.49
22.14	26	21	42	8	6.8	ÒõÐÔ	32	4.9	8.4	5.9
18.67	36	28	37	8.5	7	ÑôÐÔ	25	4.99	6.07	6.83
20.45	12.4	14.6	37.2	17.5	4.9	ÒõÐÔ	27	4.91	6.74	5.83
23.92	7	15	42.8	20.6	5.5	ÒõÐÔ	31	4.23	5.78	5.05
19.07	11	17	38	10	1.3	ÒõÐÔ	24	3.92	9.04	3.06
18.66	12	15	44.42	7.38		ÒõÐÔ	27	4.62	11.07	8.84
17.58	10	13.2	40.2	12.9	3.9	ÒõÐÔ	27	4.6	7.5	7.8
22.89	51	30	36	7	5.6	ÒõÐÔ	26	4.81	10.22	8.84
19.57	35.4	23	39.8	12.7	10.8		25	4.5	11.2	9.9
23.83	18.9	11	41.6	10.8	9.3	ÒõÐÔ	32	5.19	8.7	7.44
23.44	15	12	40.1	17.53	5.23		24	5.3	6.34	6.67
20	48	27	39.5	5.9	4.1	ÒõÐÔ	31	4.94	6.82	5.63
17.07	15	16	41.2	10.48		ÒõÐÔ	25	3.81	5.02	6.04
20.03	20	16	39	5	1.2		26	5.4	11.12	9.2
15.94	17.4	16	48.4	14	11.1	ÒõÐÔ	28	4	7.5	5.1
23.51	18.5	12	44.1	9.3	7.7		32	4.3	5.3	5.2
22.62	205	8.4	43.9	9.5	5.96	ÒõÐÔ	28	4.3	8.69	8.5
19.03	36	18	46.8	18.32		ÒõÐÔ	25	3.9	7.64	6.4
19.1	18	20	39	13	10.4	ÑôÐÔ	26	4.36	7.64	6.1
19.07	13	18	39	11	9	ÒõÐÔ	27	4.4	8.24	7.26
17.97	17	18	45.3	16.46		ÒõÐÔ	32	7.48	13.66	11.42
19.92	27	20	40	7	5.2	ÒõÐÔ	32	5	8.79	7.4
18.79	16	11				ÑôÐÔ	24	4.57	4.1	5.33
20.81	15.4	11	45.4	13.2	11.1	ÒõÐÔ	31	4.57	7.66	6.16
15.24	9.4	3.5	44.2	9	3.5	ÒõÐÔ	22	3.9	8.72	6.36
19.36	13.8	17.1	45.8	4.8	2.9	ÑôÐÔ	26	4.29	8.89	7.13
20.93	10.2	14.7	44.2	7.5	3.92	ÒõÐÔ	26	4.61	9.44	7.04
19.47	9.2	18	45.9	23.2	8.9	ÒõÐÔ	23	4.29	8.5	6.6
19.92	15	15	43.2	11.33		ÒõÐÔ	30	4.72	8.18	4.68
22.9	12	15	44	24	8.13	ÒõÐÔ	26	4.91	5.64	5.91
19.81	14	14	34	8	0.7	ÒõÐÔ	30	4.28	6.17	5.19
18.89	17	17	42.55	5.6	3.2	ÒõÐÔ	27	4.2	5.8	6.5
17.94	48	49	39.11	4.78		ÒõÐÔ	33	5.1	7.21	5.49
19.72	11	15	42	11	1.8	ÒõÐÔ	27	4.4	8.42	8.49
15.62	11	17	42.3	15.28		ÒõÐÔ	26	4.15	7.56	3.86
19.63	15	13	46.1	15.6	12.4	ÒõÐÔ	26	4.4	9.6	6.4
20.08	15	14	46.4	11.7	9.9	ÒõÐÔ	21	4.88	7.25	6.68
20.24	30.62	18.89	43.19	7.27	1.79		27	4.58	11.44	9.05
19.6	9	18	48.2	12.5	3.4		27	5.1	9.4	8.6
20.69	15	17	39	9	7.5	ÒõÐÔ	26	4.5	6	6.3
21.87	15	14	39	10	2	ÒõÐÔ	26	4.42	4.5	6.4
19.38	7.3	11.6	39.9	7.1	1.8	ÒõÐÔ	20	4.7	9.92	6.99
18.72	19.3	12	46.7	13.5	11.4	ÑôÐÔ	23	4.34	5.77	6.01
20.24	17	14	44.4	11.23		ÒõÐÔ		4.25	6.53	4.93
21.09	16.1	17	42.5	6.7	3.9		29	5.1	9.44	7.5
21.08	18	24	37	14.8	11.7	ÒõÐÔ	34	4.95	6.48	6.97
19.13	22	19				ÒõÐÔ	30	4.97	7.62	6.21
18.63	12	17	39	10	1.9	ÒõÐÔ	27	4.65	8.45	7.12
25.39	42	31	37	11	2.5	ÒõÐÔ	25	3.62	6.01	4.92
18.67	17	17	41	9	2	ÒõÐÔ	27	4.49	7.55	6.89
22.58	13	12	40	13	1.1		32	5.17	7.45	6.75
18.44	11	17	33	29.7	6.4	ÒõÐÔ	31	3.92	9.04	3.06
20.51	14	13	41.9	41.6	11.1	ÒõÐÔ	25	4.7	7.21	5.6
18.13	8	15	41	15.8	5.8	ÒõÐÔ	19	4.06	3.58	4.78
20.31	27	22	41.1	12.8		ÒõÐÔ	22	5.37	10.58	8.85
19.11	12	13	39	12	1.9	ÒõÐÔ	25	4.8	7.8	6.3
19.65	10	18	43	11.4	6.5	ÑôÐÔ	24	3.86	5.62	5.55
19.63	34	23	37	10	1.1	ÒõÐÔ	25	3.76	0	0
20.63	18	16	41	10	0.9	ÒõÐÔ	28	4.7	9.96	6.7
15.06	16	14	42.5	17.2		ÒõÐÔ	23	4.57	3.91	4.74
18.44	15	9	37.4	9.25	2.52	ÒõÐÔ	26	4.65	4.51	4.88
22.22	12.7	17	41.3	10.7	4.8	ÒõÐÔ	39	4.95	7.36	5.84
21.19	50	22	43.1	11.54		ÒõÐÔ	26	5	7.76	8.1
20	25	24	33	7	0.6	ÒõÐÔ	33	4.4	7.21	7.76
21.93	17	21	42.51	9.8		ÒõÐÔ	25	4.06	6.88	4.57
20.03	13	14	41.4	12.4		ÒõÐÔ	27	4.49	8.69	6.92
18.75	11	14	38.9	8.4	2.5	ÒõÐÔ	25	4.44	8.44	7.7
23.74	15	16	49	14.2	2.4	ÒõÐÔ	30	3.66	9.88	8.07
17.36	17	16	43.9	12.95		ÑôÐÔ	24	4.58	7.25	6.3
18.36	17.6	17.2	43.5	9.38	6.93	ÑôÐÔ	32	4.26	7.71	6.19
19.29	7	14	40	10.5	5.1	ÒõÐÔ	30	4.8	8.62	8.1
21.09	9	13	32	7	0.9	ÒõÐÔ	26	4.93	6.4	7
19.9	8	14	41	5.9	1.2	ÒõÐÔ	28	5.5	8.45	5.5
18.63	9	14	40.9	12.81		ÒõÐÔ	27	4.5	6.97	6.3
16.38	13	16	38	8	6.1	ÒõÐÔ	28	4.83	7.04	6.5
24.24	18	17	39.22	4.3	0.22	ÒõÐÔ	27	4.38	8.07	7.04
18.79	10	18	44.1	20.5	2.4	ÒõÐÔ	30	4.25	7.82	7.41
33.2	26	21.5	35.8	7.5	3.74	ÒõÐÔ	27	3.84	8.27	4.25
23.44	45	23	44.6	12.96		ÒõÐÔ	37	3.81	5.02	6.04
25.33	14	15	32	6	4.8	ÒõÐÔ	25	4.6	7.5	7
20.51	12	10	41	12	2.1		32	4.4	9.69	9
17.26	16	20	41	15.7		ÑôÐÔ	28	4.8	9.34	6.2
19.57	12	16	39	23	3.7	ÒõÐÔ	26	4.3	7.1	6.7
25.41	35	20	43.5	8.74		ÒõÐÔ	26	4.8	8.32	7.4
20.2	11	14	43.4	14		ÒõÐÔ	34	3.78	8.76	8.66
22.03	81	25	43.2	12.99		ÒõÐÔ	32	4.99	7.22	7.94
22.03	11	15	36	8.7	7.1	ÒõÐÔ	27	4.5	7.38	6.31
18.73	14.13	22.47	45.66	5.8	2.8	ÒõÐÔ	23	4.59	6.02	5.87
25.35	49	24	42.9	13.07		ÒõÐÔ	31	4.26	7.71	6.19
20.03	15	17	42	4.51	1.39	ÒõÐÔ	36	4.5	6.76	6.9
21.75	15	12	36.6	8.39	2.47	ÒõÐÔ	25	5.6	5.81	6.97
18.87	15	17	41.8	8.1	5.2	ÒõÐÔ	30	3.88	5.62	4.84
18.36	14	16	37	14	10.5	ÑôÐÔ	31	4.17	7.71	5.53
19.11	13	12	44.2	11.7		ÑôÐÔ	26	3.84	10.23	6.16
28.8	11	13	37	9	1.6	ÒõÐÔ	28	5.1	8.6	6.2
24.56	6.1	15.5	38.14	3.9	2.1		26	5.1	5.5	5.9
15.62	8.9	11	41.7			ÒõÐÔ	31	4.5	8.2	5.8
18.43	15	23	68	9.6	3.3	ÒõÐÔ	24	3.8	6.7	5.6
24.97	26	22	43.2	6.9	4.9	ÒõÐÔ	32	3.69	5.42	4.2
23.71	13	14	42.8	15.89		ÒõÐÔ	27	5.4	8.2	7
18.49	14.4	13	47.5	14.3	12	ÒõÐÔ	29	4.5	7.9	7.1
21.33	10	16	41	4.8	0.7	ÒõÐÔ	31	4.46	7.69	6.86
19.63	17	17	46.5	19.25		ÒõÐÔ	27	4.6	5.6	5.8
20.4	10	14	36	8	2.2	ÒõÐÔ	30	4.9	10.9	9.3
16.23	16.38	20.15	42.59	10.5	2.7	ÒõÐÔ	29	5.06	8.3	7.33
20.57	16	16	39	10	1.4	ÒõÐÔ	24	4.67	5.38	6.42
22.6	50	29	36	9	1.3	ÒõÐÔ	29	4.4	9.65	7.2
20.17	15	14	41.2	8.59		ÒõÐÔ	34	4.4	6.5	6
20.17	15	14	41.2	8.59		ÑôÐÔ	34	4.4	6.5	6
18.36	17.6	16.6	42.3	23.1	7.5		31	4.6	8.31	8.7
24.14	84	44	41	12.7	3.8		26	4.5	8.8	5.9
19.53	15	14	41.6	7.8		ÒõÐÔ	33	5.19	9.01	7.73
20.69	6	18	43.7	6.4	1.4	ÒõÐÔ	29	4.92	6.28	5.92
19.47	14.5	16.5	44.9	10.5	8.1	ÒõÐÔ	28	3.44	4.76	4.39
21.3	36	30	45.2	4.1	1.4	ÒõÐÔ	31	3.8	7.42	7.4
18.82	18	20	40	5	5	ÒõÐÔ	30	5.01	8.22	7.07
21.49	13.1	18.9	41.89	7		ÒõÐÔ	25	4.49	7.55	6.89
24.75	8	13	40.3	4.5	3		18	4.74	10.63	7.05
19.53	9.42	14.55	45.04	14.28	2.31	ÒõÐÔ	27	3.93	5.25	5.8
17.91	6.4	9.7	39.8	15	4.2	ÒõÐÔ	26	4.76	6.61	6.89
25.89	18.5	17.5	44	68.2	9.4	ÑôÐÔ	31	5.09	6043	6.38
16.44	6	16	39.3	9.2	1.7		33	4.56	8.43	9.46
26.81	24	15	45.1	9.34		ÒõÐÔ	26	4.28	5.58	4.63
20.7	12	15	41	8	6.1	ÒõÐÔ	21	4.7	6.35	6.25
18.67	14	16	39	10.9	8.5	ÒõÐÔ	27	4.45	7.02	5.74
19.14	14	15	45.3	16.58		ÒõÐÔ	29	4.49	6.44	5.49
21.48	22	13	43	7.54		ÒõÐÔ	39	4.9	10.37	9.85
17.93	16	18	40	9	2.4		23	4.27	10.02	8.7
21.87	12	12	40.6	11.47		ÒõÐÔ	26	4.5	6.87	6.4
17.18	7.8	16.3	40.5	9.9	4.77	ÒõÐÔ	26	4.73	6.14	4.91
23.5	23	15	43.7	7.38		ÒõÐÔ	31	4.64	7.38	7.46
20.7	7.1	10.4	38.8	8.09	6.35	ÒõÐÔ	32	3.92	9.04	3.06
22.58	17	18	42.66	12.27	2.8	ÒõÐÔ	28	4.69	8.19	7.41
17.98	15	19.4	45.8	10.5	4.99	ÒõÐÔ	25	4.42	8.76	5.6
21.48	32	22				ÒõÐÔ	32	5	6.2	8.3
20.7	42	21	37	8	1.3	ÒõÐÔ	28	4.64	7.38	7.46
21.48	15	16	35	9.6	7	ÒõÐÔ	30	4.4	6.44	5.99
19.84	13	14	44.8	5	1.6	ÒõÐÔ	24	3.83	7.27	7.17
20.31	14	18	40	8.9	5.5	ÑôÐÔ	29	4.61	9.6	6.38
19.72	8	16	39.1	6.6	2.3	ÒõÐÔ	26	4.21	7.43	6.36
18.37	10	15	39	10	1.6	ÒõÐÔ	32	4.21	7.17	5.28
22.48	11	14	40	7	1.4		28	5	9.1	8.9
18.59	18	16	40	7	1.2	ÒõÐÔ	27	4.55	8.64	6.6
21.64	10	14	40.8	8.5	2.3	ÒõÐÔ	32	4.37	6.5	5.57
18.36	12	20.7	38.1	6.4	3.16	ÑôÐÔ	31	4.42	6.94	7.56
20.03	17	11	43.5	5.74		ÒõÐÔ	34	4.36	3.66	3.71
23.59	18	18	37	8	1.6	ÒõÐÔ	26	5.53	11.27	7.88
23.81	16	21	47	5.1		ÒõÐÔ	22	4.4	6	5.5
20.31	60	70	42.1	2	0.4		32	4.89	6.91	7.39
16.94	38	20	43.7	9.06		ÒõÐÔ	24	4	7	5
19.04	11.51	18.91	43.92	12.4	2.4	ÒõÐÔ	26	4.41	6.24	4.86
19.77	17	22	39	9	2.6	ÒõÐÔ	29	4.57	9.45	6.68
22.31	22	17	36	5	0	ÒõÐÔ	23	4.4	7.1	7.4
17.8	14.59	24.17	43.72	10.8	2.7	ÒõÐÔ	23	4.63	4.57	5.3
21.6	9	12	43.5	15.4		ÒõÐÔ	26	4.65	7.36	7.13
19.63	11	16	40.6	9.4	2.1	ÒõÐÔ	26	3.41	7.38	6.55
22.43	16	17	43.9	12.14		ÒõÐÔ	33	4.38	7.57	5.28
20.03		31.7	43.85	10.2	1.8	ÒõÐÔ	33	4.7	9	5.9
16.77	28	20				ÒõÐÔ	26	3.3	9.39	9.97
20.31	12.3	11	39.3	9.3	0.7	ÒõÐÔ	31	5.06	10.1	8.82
19.47	10.5	14.4	37.5	10.2	4.3	ÒõÐÔ	33	4.11	5.22	5.36
18.66	22	18	43.8	12.1	3	ÒõÐÔ	23	4.49	8.84	5.82
18.55	16	21	39.2	7.7	2.5	ÒõÐÔ	25	4.6	7.14	6.44
19.05	15	16	41.23	7.9		ÒõÐÔ	26	4.57	6.52	4.89
22.31	24	23	38	10	8		28	4.9	10	8.01
18.83	26	19	42.9	15.74		ÒõÐÔ	27	3.92	9.04	3.06
18.75	21	21	43.2	9.95		ÒõÐÔ	28	4.1	5.52	4.12
20.83	12.1	13	43.9	12.4	1.6		27	5.2	6.9	8.5
25.39	18	25.2	38.1	6.6	2.08	ÒõÐÔ	24	4.36	4.02	5.15
18.2	17	13	46.1	13.78		ÒõÐÔ	27	5.2	7.87	7
28.54	16	15	41.9	10.83		ÒõÐÔ	27	5.37	6.5	5.57
25.3	19	16.3	38.9	8.7	4.07	ÒõÐÔ	34	4.71	7.57	6.14
22.48	17.4	13	47.8	11.1	8.6	ÒõÐÔ	27	5.06	10	8.72
32.08	21	14	40.4	7.9	2.3	ÑôÐÔ	27	4.47	10.31	6.48
21.09	17.2	21.3	44.5	10.6	5.11	ÒõÐÔ	34	4.97	10.93	8.98
21.56	19	16	40	13	2.8	ÒõÐÔ	31	4.8	8.72	6.1
17.91	12	17	38.7	11.24		ÒõÐÔ	23	4.4	6.5	6
24.61	33	17	41.1	12.3		ÑôÐÔ	27	5.24	10.06	8.36
24.61	33	17	41.1	12.3		ÒõÐÔ	27	5.24	10.06	8.36
19.23	23.4	20	42.9	11.2	1.2	ÒõÐÔ	27	4.63	6.92	7.45
23.67	137	16.6	42.91	7.9		ÒõÐÔ	27	4.47	8.4	6.84
23.51	7.4	11.9	42.3	16.7	5.6	ÒõÐÔ	23	4.7	4.39	4.22
22.19	14.4	16	39.6	9.4	0.3	ÒõÐÔ	30	5.33	8.84	5.78
19.95	14	13	46	18.02		ÒõÐÔ	27	4.31	6.18	4.6
23.56	19	16	41	9.53		ÒõÐÔ	33	4.5	9.37	5.3
20.58	18	16	44.7	11.29		ÒõÐÔ	33	4.28	6.43	5.27
15.79	44	26	45.9	11.45		ÒõÐÔ	26	5	6.85	6.1
20.03	16	15	39	14	1.9	ÒõÐÔ	27	5.4	7.1	6.7
21.62	8.9	14.5	42.6	9.1	4.96	ÒõÐÔ	27	4.41	8.42	4.88
19.07	20	14	43.8	9.65		ÒõÐÔ	23	4.95	9.48	7.44
21.09	19	12	44.6	12.8	9.9	ÒõÐÔ	29	4.63	6.92	7.45
18.73	10	15	34	6	0.6	ÒõÐÔ	25	4.83	6.4	6.6
19.63	9	13	40.1	10.3	6.9	ÒõÐÔ	30	5.58	9.08	7.87
18.21	12	19	41	10	2.1		30	5.18	5.99	6.49
21.78	22	21	41	6.8	4.8	ÒõÐÔ	36	4.05	7.47	6.63
22.03	51	30	45.1	13.63		ÒõÐÔ	30	4.6	7.39	6.8
20.4	16	21	36	8.9	2.7	ÒõÐÔ	33	5.05	9.44	5.88
17.58	50	35	46.1	19.19		ÒõÐÔ	27	4.65	7.84	5.63
23.93	26	19	39.7	16.27		ÒõÐÔ	27	4.7	5.6	5.3
19.65	8	16	41.7	11.83		ÒõÐÔ	27	3.91	5.78	5.86
22.68	20	14	41.8	16	10.8	ÒõÐÔ	35	5.26	8.69	7.29
20.57	3	7	42	7.4	5.3	ÒõÐÔ		3.83	7.06	6.51
18.73	30	23	46.1	19.3		ÒõÐÔ	25	4.24	6.35	6.68
21.37	18	21				ÒõÐÔ	24	4.6	5.6	5.6
25.64	29	15				ÒõÐÔ	28	5.3	6.52	5.5
19.31	8	14	50.5	5.6	1.3	ÒõÐÔ	26	4.15	8.91	5.38
21.08	13	15	42.7	16.3	4.4	ÑôÐÔ	23	4.2	6.8	5.6
16.8	6.3	11.3	43.2	8.8	3.8	ÒõÐÔ	27	4.6	5.6	6.8
22.66	17.3	17.9	41.5	10.5	5.5	ÒõÐÔ	29	4.2	6.1	6
23.63	20	18	38	8	1.9	ÑôÐÔ	25	4.9	9.8	6.8
16.61	13	14	41	11.78		ÒõÐÔ	32	4.54	5.74	4.32
15.82	18	17	43.5	15.14		ÒõÐÔ	26	4.3	6.61	6.9
17.85	48	27	46.4	13.93		ÒõÐÔ	26	4.92	10.85	7.95
19.78	19	22	35.6	9.1	1.6	ÒõÐÔ	24	4.73	6.27	6.22
17.63	16	14	40.5	13.1	0.2	ÒõÐÔ	31	4.5	5.8	6.9
16.82	10	19	46.7	5.2	3.1	ÒõÐÔ	27	4.2	4.9	5.7
19.63	13	14	41	7.48	1.05	ÒõÐÔ	30	5.53	11.27	7.88
19.48	15	27.1	41.7	13.8	5.41	ÑôÐÔ	26	4.79	6.22	6.33
24.65	19	16	42.9	15.57		ÒõÐÔ	37	4.27	10.53	8.72
20.89	17	17	44.5	14.11		ÒõÐÔ	29	4.2	6.86	6.6
24.14	12.3	12.6	41.4	7.22	4.66	ÒõÐÔ	22	4.67	7.97	5.99
16.42	16	17	42.8	22.93		ÑôÐÔ	28	4.3	6.69	6.24
19.31	16.99	24.08	41.69	10.7	2.1	ÒõÐÔ	26	3.94	4.78	5.11
20.7	10	15	42.8	9.1	0.1	ÒõÐÔ	26	3.94	6.26	5.36
19.31	15	24	42.3	11.5	0.8	ÒõÐÔ	30	4.46	6.45	5.01
19.14	18	18	43.4	13.64		ÒõÐÔ	25	5	8.96	8.4
22.49	11.8	17	41.3	8.6	2.5	ÒõÐÔ	26	5	7.5	5.3
18.99	13	12	43	7	5.6		25	4.3	10.89	9.9
19.2	64	39	40.6	13.16		ÒõÐÔ	31	4.43	9.41	7.48
23.51	11.7	13.7	44.4	5.9	3.9	ÒõÐÔ	30	4.59	7.77	6.54
19.15	9	15	37.1	7.6	2.2	ÒõÐÔ	25	3.94	7.42	5.45
19.14	33	26	49	18.47		ÒõÐÔ	41	4.26	8.86	7.09
19.98	8	13	33.2	14.2	3		32	4.48	10.3	7.87
17.93	12	21	38	5.7	2.4	ÒõÐÔ	23	4.64	6.02	4.58
19.38	6	25	37.2	25		ÑôÐÔ	32	5.17	8.13	7.01
20.96	3	10	43.3	8.1		ÒõÐÔ	23	4.74	10.95	7.87
19.23	22	18	41.8	11.83		ÒõÐÔ	29	4.41	6.83	4.33
17.72	8	15	43.2	4.2	1.4	ÒõÐÔ	30	4.78	6.47	4.13
20.2	17.1	20.9	44.8	7.85	2.35	ÑôÐÔ	25	4.66	6.23	6.27
26.49	11	13	36.4	10	7	ÒõÐÔ	32	4.67	5.38	6.42
23.31	20	13	42.3	9.78		ÒõÐÔ	35	4.64	7.19	5.72
19.33	19.2	17.7	39.6	7.7	3.71	ÒõÐÔ	19	4.48	9.82	6.72
19.56	5	19	43.3	69.5	4.8	ÑôÐÔ	25	4.79	9.03	7.32
19.14	25	20	43.7	12.83		ÒõÐÔ	26	3.94	5.83	5.11
21.23	28	23	34.7	8	1.3	ÒõÐÔ	30	5.18	7.45	9.22
25.44	22.2	22	42.8	6.2	5.5		30	5.08	9.69	7.31
19.72	12	14	44	8.2	7	ÒõÐÔ	28	5.04	6.17	5.76
24.79	21	16	69	10.7	4.4	ÒõÐÔ	23	5	8.97	6.94
21.05	12	15	37	8	1.2	ÒõÐÔ	26	4.3	6.88	5.8
17.44	15	17	39	12.5	12.5	ÒõÐÔ	26	3.5	5.63	5.81
23.73	88	40	37	8	5.8	ÒõÐÔ	25	4.74	7.1	6.48
22.48	9.1	12	46.3	9.5	7.2	ÒõÐÔ	30	4.74	4.19	4.06
17.01	13	15		10.5	6.4	ÒõÐÔ	29	4.51	6.55	5.39
17.99	22	16	45.3	9.54		ÒõÐÔ	26	4.52	5.73	5.53
22.21	14	14	44.6	19.13		ÒõÐÔ	35	4.58	6.67	4.08
19.56	12.87	28.22	44.43	13.1	2	ÒõÐÔ	30	4.6	6.7	6.8
19.29	13	15	39	10.8	8.3	ÒõÐÔ	25	4.47	6.67	4.5
21.48	12	20	41.6	7.9	1.5	ÒõÐÔ	25	4.9	6.65	5.2
20.83	10.7	21.2	43.1	21.72	17.36	ÑôÐÔ	32	4.3	8.97	6.9
18.7	11	17	38.9	7.1	4.1	ÒõÐÔ	24	4.24	6.35	6.68
19.53	15	15	42.6	8.44		ÒõÐÔ	26	4.4	6.9	5.5
30.04	17	16	40.4	4	0.5	ÒõÐÔ	38	4.76	8.7	8.13
21.5	13	16	46.2	16.19		ÒõÐÔ	28	4.57	7.38	6.29
21.91	29	19	43.46	19.4	2.97	ÒõÐÔ	34	4.34	6.02	5.05
25.3	7.3	12.4	42.32	5.3	3.3	ÒõÐÔ	27	5.04	7.28	8.83
19.07	19	17	39.3	7.28	2.54	ÒõÐÔ	24	4.93	8.74	8.18
19.2	17	17	38	6	4.7	ÒõÐÔ	28	4.73	6.85	6.06
23.37	16	14				ÒõÐÔ	26	5.5	8.45	5.5
26.09	44	25				ÒõÐÔ	31	3.84	10.23	6.16
19.23	11	18	37.5	9.4	1.7	ÒõÐÔ	27	4.05	6.06	7.13
16.41	13	18	36	5	4.3	ÒõÐÔ	18	4.9	5.4	5.3
20.77	14	19	35	9	1.1		19	4.75	6.87	8.64
19.47	18	21	42.8	13.84		ÒõÐÔ	27	4.65	7.84	5.63
21.67	11	16	37.2	6.7	1.4	ÑôÐÔ	29	5.27	7.21	8.11
18.73	18	21	43	11.4	9	ÒõÐÔ	26	4.66	7.88	6.1
20.7	13	15	37.7	4	1.3	ÒõÐÔ	28	3.97	7.87	7.63
20.96	11	18	37	8	7.2	ÑôÐÔ	27	4.9	7.16	5.34
18.75	17	15	45.3	13.68		ÒõÐÔ	25	4.28	6.17	5.19
20.5	9	13	39.3	9.8	2.3	ÒõÐÔ	27	4.72	8.18	4.68
18.9	14	14	40.3	16.2	3	ÒõÐÔ	26	4.77	8.82	6.75
19.83	3	11	39.6	8.8	6.2	ÒõÐÔ	30	5.44	12.78	9.94
18.9	18.4	12	43.1	9.9	8	ÒõÐÔ	26	4.5	6.22	5.64
21.78	14	13	36	10	7.3	ÒõÐÔ	28	4.49	7.47	5.84
18.55	9	17	39.5	9	0.7	ÑôÐÔ	33	4.69	9.01	7.55
18.29	10	12	45.5	16.81		ÒõÐÔ	33	4.1	7.9	5.7
20.4	26.9	19	43.8	16.9	14.9	ÒõÐÔ	31	4.3	5	6.4
20.94	7	15	41	11.2	4.7	ÒõÐÔ	26	4.73	7.31	6.19
18.82	19.7	28	43.2	11	1.3	ÒõÐÔ	25	4.93	7.9	6
18.83	22	19	46.4	9.43		ÒõÐÔ	24	4.18	9.25	7.68
18.75	9	20	39	10	1	ÒõÐÔ	26	4.71	5.05	5.6
20.23	10	15	43.8	6.6	0.1	ÒõÐÔ	27	4.68	8.85	8.62
24.13	15	14				ÒõÐÔ	31	4.7	11.45	9.53
19.29	13	12	44.9	16.02		ÒõÐÔ	27	7.48	14.93	14.89
22.59	37	21	50.4	7.3	4.4	ÒõÐÔ	30	5.09	8.14	6.8
24	31	21	36	5	0		28	5.38	10.12	9.34
18.03	17.35	18.4	41.43	9.9	2.6	ÒõÐÔ	30	4.6	7.06	7.33
18.99	19	16	35.8			ÑôÐÔ	32	5.75	10.66	8.39
18.69	12	15	37.8	9		ÒõÐÔ	34	5.27	7.21	8.11
17.67	14	15	36	6	0.7	ÒõÐÔ	32	4.2	5.8	6.5
17.75	14	17	39	13	2.3	ÒõÐÔ	31	4.58	5.66	5.73
20.7	6	16				ÒõÐÔ	26	3.79	10.88	9.87
22.67	15.2	19	37.6	8.5	1.3	ÒõÐÔ	33	4.92	7.53	6.56
16.59	25	21	35	10	1.7	ÒõÐÔ	26	4.5	8.53	5.4
20.43	13	13	35	11	0.8	ÒõÐÔ	29	5.46	6.58	5.49
23.63	62.59	31.32	48.37	14.8	4.17	ÒõÐÔ	31	4.23	7.38	6.55
20.07	11.6	14.8	42.1	9.6	5.08	ÒõÐÔ	28	4.89	6.56	5.56
20.28	119.8	63.7	44.1	42.6	31.7		28	5.49	9.11	7.98
18.16	8	10	33	11.2	3.2	ÒõÐÔ	18	4.4	8.42	8.49
18.7	17	19	38	5	3.5	ÒõÐÔ	25	4.8	8	6.7
16.23	16	9	42	40.77	3.33	ÒõÐÔ	28	4.2	5.4	6.3
19.1	9	14	36	7	1.4	ÒõÐÔ	29	4.68	5.23	5.4
18.36	14.4	14	50.6	16.1	12.7	ÒõÐÔ	25	5.1	9.8	8.2
18.03	12	19	41.2	1.8	4.7	ÒõÐÔ		4.8	7.3	6.1
24.84	18	13	41	9	1.7	ÒõÐÔ	27	5.09	10	9.15
22.21	28.3	18.2	39.5	9.3	3.1	ÒõÐÔ	26	4.79	7.36	6.12
21.87	20.1	13	46.9	11.4	9.2	ÒõÐÔ	27	4.08	5.49	6.71
20.63	26.2	14.8	45.37	4.8	2.4	ÒõÐÔ	31	4.28	9.78	6.67
21.03	35	22	48.3	14.4	3.5	ÒõÐÔ	39	5.03	6.61	5.76
16.89	14	10				ÒõÐÔ	30	7.18	9.1	4.83
21.45	8	17	40.7	10.2	0.5	ÒõÐÔ	24	4.78	6.57	6.63
17.63	20	16	44	7.3	3.2	ÒõÐÔ	24	4.6	6.5	5.8
18.23	14	12	37.63	6.3		ÒõÐÔ	27	5.45	7.75	7.7
21.09	30.1	26	41.7	8.7	1.5	ÒõÐÔ	32	4.2	9.76	9.33
19.43	19	25	39.2	12.59	1.95	ÑôÐÔ	20	5.16	6.98	6.23
19.71	13	15	37	12	2.4	ÒõÐÔ	31	4.9	8.1	5.6
20.64	42	55	36.8	10.4	3.33	ÒõÐÔ	19	4.79	6.44	7.42
18.75	17	18	38	9	1.3	ÒõÐÔ	29	4.77	7.64	6.14
19.15	37	32	40	11	3	ÒõÐÔ	32	4.67	9.89	7.07
26.35	95	40	38.8	2.4	1.71		23	3.94	7.42	5.45
21.09	14	13	66	8.8		ÒõÐÔ	19	4.6	8.2	5.7
20.55	12	17	37.5	10.3	1.7	ÒõÐÔ	26	4.72	8.18	4.68
26.95	23	25.7	38.5	9.2	3.74	ÑôÐÔ	30	5.13	5.7	5.85
21.63	18	12	48	13.5		ÒõÐÔ	30	5.2	9.2	8.6
24.17	27	20	41.8	12.64		ÒõÐÔ	27	4.05	6.79	4.82
20.31	21	18	40	9	9	ÒõÐÔ	28	3.96	5.84	5.81
28.23	6.9	8.8	40.05	4		ÒõÐÔ	28	3.81	4.83	3.65
19.83	8	14	41.98	8.9		ÒõÐÔ	31	3.8	8.92	6.92
20.03	19.1	20.2	43.3	19.8		ÒõÐÔ		4.7	6.6	5
20.31	11	22	41	8.6	3	ÒõÐÔ	33	4.86	5.87	5.07
23.23	17	17	40.1	13.52	3.65	ÒõÐÔ		4.4	5.29	5.59
21.26	49	41	37.1	10.9	1.9	ÒõÐÔ	29	4.51	10.24	8.37
19.78	38	31	38	13.6	10.3	ÑôÐÔ	30	4.6	7.07	6.25
20.66	14	18	37.63	11.8		ÒõÐÔ	24	4.78	4.52	4.17
20.31	18	20	42	9	9	ÒõÐÔ	24	4.25	8.02	7.58
19.57	17	16	45.6	15.19		ÑôÐÔ	27	4.5	8.77	5.9
21.23	13	12	45.95	11.69	2.5	ÒõÐÔ	27	4.17	7.39	6.63
22.07	19	21	32.8	7.36		ÒõÐÔ	27	7.18	9.1	4.83
20.43	75	58	36.7	2.9	1	ÒõÐÔ	28	4.56	8.6	6.83
23.83	21	17	37.84	5.3		ÒõÐÔ	24	4.2	7.2	5.6
18.66	96	60.1	43.7	10.1	3.74	ÒõÐÔ	28	4.05	7.44	7.5
18.52	39.3	27.6	46.6	5.39	3.54	ÒõÐÔ	25	4.81	5.35	4.26
20.66	7	13	40	12	11	ÒõÐÔ	24	4.63	8.14	6.88
17.8	7	11	45.1	5	3.4	ÒõÐÔ	28	3.41	7.38	6.55
24.03	18	24	47	9.6	3.4	ÒõÐÔ	29	5.1	11.4	8.3
17.01	11.4	16.5	41	9.2		ÒõÐÔ	21	5.45	7.47	6.34
21.23	22.1	16	47.2	11.3	9.3	ÒõÐÔ	29	4.2	8.5	6.5
20.7	12	15	36.78	10.9		ÒõÐÔ	32	4.26	8.03	6.33
19.92	10	16	35	9	0.8	ÒõÐÔ	34	5.2	8.85	5.4
20.55	14	13	41.3	15.41		ÒõÐÔ	35	4.35	6.75	6.29
20.7	16.7	17.56	43.63	7.2	2.1	ÒõÐÔ	25	4.4	7.89	5.2
21.1	12	12	42.2	10.9	9	ÒõÐÔ	30	4.2	5.6	6.8
25.34	9	13	41	20.8	2.8	ÒõÐÔ	26	5.2	5.57	7.64
21.8	22	21	38	9	1	ÑôÐÔ	31	7.18	5.1	4.83
16.22	48	36	39	9	8.8	ÒõÐÔ	22	4.3	8.6	6.1
18.03	17	16	31	5	0	ÒõÐÔ	32	4.6	5.2	6.8
19.22	9	18	38.7	8.4	2	ÒõÐÔ	23	4.1	4.49	4.87
22.12	25	21	37	5	1.7	ÒõÐÔ	31	4.27	8.03	6.86
20.51	15	22	42	12.3		ÒõÐÔ	44	5.4	8.7	6.2
16.89	21.7	13	41.6	7	5.7	ÒõÐÔ	28	4.51	6.47	5.72
19.65	11	12	36			ÒõÐÔ	25	4.48	6.59	5.1
22.43	45	37	44	6.9		ÒõÐÔ	25	4.5	9.8	8.6
18.64	38.9	32	46.5	11.7	9.6	ÒõÐÔ	27	4.68	9.07	6.24
22.38	15	17	39.54	9.2		ÒõÐÔ	33	4.55	7.99	7.73
22.89	17	16	38.38	6.54	1.3	ÑôÐÔ	19	4.65	5.67	5.15
18.82	10	16	33	5	4.2	ÒõÐÔ	23	4.68	8.06	6.07
19.84	0.7	8.5	49	10.5	8	ÒõÐÔ	26	5	7.9	5.5
25.62	12	12	35.1	6.49	2.55	ÒõÐÔ	28	4.2	5.8	6.5
19.81	23	18	46.9	6.3		ÒõÐÔ	23	4.16	7.87	6.67
20.08	14	17	45.5	11.09		ÒõÐÔ	31	4.38	5.09	4.8
21.5	29	28	35	5.5	4		36	4.19	7.63	5.88
15.82	17	17	42.2	7.01		ÒõÐÔ	25	5.09	4.98	5.47
26.89	12	11	47.04	13.1		ÒõÐÔ	27	6.19	10.63	13.32
20.44	35	31	36.7	13.4		ÒõÐÔ	27	4.68	6.77	6.36
23.15	22	14	45.7	8.48	5.85	ÒõÐÔ	24	4.28	6.1	6.3
21.23	15	17	42.1	14.1	1.9	ÒõÐÔ	30	4.19	5.89	4.67
21.91	16	20	38.3	4.3	3.7	ÒõÐÔ	29	4.59	6.74	6.7
21.93	14	14	40.2	12.44		ÒõÐÔ	32	4.64	7.38	7.46
16.87	7.2	15.2	40	9.9	4.07	ÒõÐÔ	29	4.87	7.27	5.15
19.92	30	26	41.7	10.8	3.2	ÒõÐÔ	22	5.06	8.3	4.95
21.37	11	15		13	3.3	ÒõÐÔ	27	5.11	6.37	5.92
20.4	47	28	46	12.1		ÒõÐÔ	24	4.9	10.4	7.5
22.32	18	20	50.35	10.4		ÒõÐÔ	27	4.42	8.18	5.37
21.45	24.2	20.3	39.4	8.6	1.6	ÑôÐÔ	30	5.04	7.94	7.33
17.46	26	24	40.3	6.9	4.12	ÒõÐÔ	22	3.65	5.82	5.38
20.7	28	27	41	5.6	3.9	ÑôÐÔ	29	5.09	9.18	6.65
20.96	26	20	43.7	7.5	/	ÒõÐÔ	28	4.2	7.05	6
18.67	12	17	42.5	10.33	2.28	ÒõÐÔ	23	4.6	5.85	5
20.7			42.7	15.2	10.6	ÒõÐÔ	34	4.8	10.16	9.3
22.22	29	18	44.1	11.42		ÑôÐÔ	33	3.92	9.04	3.06
19.98	12	14	33	8		ÒõÐÔ	24	4.8	9.2	6.9
17.31	21	27	38.9	8.7	1.5	ÒõÐÔ	26	3.49	7.93	6.01
19.14	21	19	45.1	14.26		ÒõÐÔ	28	3.77	4.9	5.75
18.73	9	16	43.76	8.41	2	ÒõÐÔ	26	4.33	5.74	6.59
17.09	17	16				ÒõÐÔ	27	4.7	6.81	4.97
17.58	68	63	40	10	8.3	ÒõÐÔ	25	4.57	7.31	4.85
19.1	4.9	12.5	41.9	8.1	4.27	ÒõÐÔ	30	4.94	7.97	6.71
24.02	32	41	37.9	6.4	4.5	ÒõÐÔ	27	3.65	7.11	6.06
20.28	13	22	48	7.7		ÑôÐÔ	32	4.6	8.2	6.7
28.08	10	10	42	6.3	2.5		25	5	8.97	5.9
17.22	21.9	25	45.1	9.1	0.5	ÒõÐÔ	24	4.64	9.41	6.44
17.36	14	18				ÒõÐÔ	24	4.63	8.14	6.88
18.83	20.8	20	42.7	7.1	3.2	ÒõÐÔ	27	4.8	6.5	5.9
28.06	39.9	19.6	43.6	8.1	5.2		22	4.74	10.95	7.87
17.01	12	18	42.6	7.2	2.1	ÒõÐÔ	24	4.78	8.19	6.51
20.55	176	161	46	8.7	3.1	ÒõÐÔ	23	5.1	7.3	8.2
21.09	6.5	18	42.3	13.7	6.2	ÒõÐÔ	24	4.14	8.6	6.8
19.23	39	18	43.9	13.05		ÑôÐÔ	27	4.4	7.04	5.7
18.73	11	13	42.3	15.33		ÒõÐÔ	21	5.09	4.98	5.47
23.92	11.1	11.1	41.4	2.6	2.4		26	5.16	7.3	7.88
20.4	70.1	28.5	41.6	10.1	3	ÒõÐÔ	24	4.69	5.93	5.77
21.45	54	42	46.2	4.9	1.5	ÒõÐÔ	27	4.79	6.75	6.87
23.44	21	26	35.4	5.6	0.9		32	4.52	5.17	5.11
19.92	14	13	39.3	5.57		ÒõÐÔ	28	4.73	9.94	9.31
20.31	14	19	36.9	10.4	1.9	ÒõÐÔ	24	4.2	6.8	5.03
24.77	14	17	41.6	11.1	7.6	ÒõÐÔ	33	5.5	9.7	6.4
18.43	17.3	25.2	45.8	11.8	5.8	ÒõÐÔ		4.15	7.2	6.5
23.15	7.3	26	43.8	8.3	1.1	ÒõÐÔ	28	5.63	11.88	8.44
21.45	11.8	10.7	43.2	6	1.5		33	4.45	7.6	3.86
19.91	18	20	33	5	1.1	ÒõÐÔ	26	3.87	7.51	6.65
22.03	9	21	38.3	8.8	7.6	ÒõÐÔ	26	4.84	9.06	7.79
17.22	23	24	46.18	5.3	3.2	ÒõÐÔ	30	4.25	7.73	6.44
20.31	82	46	43.2	13.58		ÒõÐÔ	31	4.92	8.34	8.56
20.03	10	11	37	4	0.6	ÒõÐÔ	25	4.41	6.21	5.5
21.37	17	22	38	12.5	3.7	ÒõÐÔ		4.36	7.78	6.47
20.31	93.5	47.6	44.3	6.8	5.3	ÒõÐÔ	24	4.81	9.82	7.64
24.56	18.6	19.4	40.56	5.2	3.46		40	3.9	6.82	6.07
19.71	55.8	25.2	42.8	8.3	6.2	ÒõÐÔ	20	4.86	8.17	6.29
24.12	22	19	36.25	7.2		ÑôÐÔ	37	4.09	7.42	8.71
22.48	10	22	43.1	7.1	5.9	ÒõÐÔ	23	4.9	8	6.5
18.66	16	13	37	8	0.4	ÒõÐÔ	24	4.55	8.13	7.28
27.06	13	24	43.8	13.2	10.8	ÒõÐÔ	29	4.32	12.54	9.63
17.58	26	22	35.3	5.7	5	ÒõÐÔ	22	4.63	4.99	7.21
20	25	20	45.5	8.5	2.4	ÒõÐÔ	25	4.3	7.62	5.88
20.55	9	14	36	8	0.8	ÑôÐÔ	26	4.3	9.5	9
19.81	7	21	44	17.7		ÒõÐÔ	27	4.7	6.6	6.3
18.59	2	25	39	10	7.2	ÒõÐÔ	21	4.8	7.43	5.39
19.63	20	23	39.6	9.8	1.4	ÒõÐÔ	25	4.4	6.3	5.3
22.35	21	19	42.61	10.9		ÒõÐÔ	28	4.57	6.06	6.84
17.97	47	35	42.3	13.22	3.33	ÒõÐÔ	31	4.7	12.5	11.7
16.65	13	21	36.9	9.1	1.1	ÒõÐÔ	28	4.16	8.47	6.88
18.73	12	19	32	3	0.4	ÑôÐÔ	28	4.57	7.98	5.11
18.9	21.8	20.5	43.1	9.7	8.1	ÒõÐÔ	25	4.98	5.66	5.52
18.9	12	25	38.7	7.9	/	ÒõÐÔ	25	3.22	8.62	5.19
16.67	16.6	14.6	37.7	9	1.6	ÒõÐÔ	17	4.17	5.15	4.6
19.72	13.5	9	45	20.4	16.9	ÒõÐÔ	25	4.3	5.3	5
20.2	14.8	19	48.6	12.3	9.7	ÒõÐÔ	25	4.2	7.7	6
18.99	12	12	44	6.7	1.9	ÒõÐÔ	29	4.7	5.8	6
20.45	22	15	Î´¼ì	Î´¼ì	Î´¼ì	ÒõÐÔ	27	4.56	8.43	9.46
21.94	8.8	16.8	40.44	5	Î´¼ì	ÒõÐÔ	34	3.97	9.12	7.64
19.98	16	19				ÑôÐÔ	28	3.96	5.84	5.81
18.36	9	16	39.7	4.6	1.1	ÒõÐÔ	26	4.5	6.76	6.9
23.44	12	14	35	5	1	ÒõÐÔ	37	5.2	7.8	6.7
25	12	13	40.5	13.44		ÒõÐÔ	31	4.63	6.45	6.23
21.22	47	28	40.8	19.47		ÒõÐÔ	23	5.9	10.1	8.6
20.93	13	13	37	16.51	5.53	ÒõÐÔ	34	4.81	7.01	5.93
19.98	9	12	49	6.6		ÒõÐÔ	16	3.7	4.4	3.6
19.63	13	15	36	6	1.2	ÒõÐÔ	19	5.12	11.67	9.69
20.7	13	17	39.8	6.6		ÒõÐÔ	25	5.71	8.97	6.87
18.67	11	13	33	8	1.1	ÒõÐÔ	27	4.9	7.8	6.7
19.53	30	26	41.02	16.9		ÒõÐÔ	35	4.36	7.7	7.13
18	16	19	36.7	7.1	5.2	ÒõÐÔ	26	4.35	8.38	6.97
19.71	12	16	41.4	16.06		ÒõÐÔ	32	4.25	7.72	8.72
25.48	27	22	34	12	11	ÒõÐÔ	29	4.7	8.59	7.1
21.37	13.1	14	42.1	7.1	1.6	ÒõÐÔ	26	4.4	6.3	5.4
19.23	15	21	41.13	9.3		ÒõÐÔ	31	4.24	4.91	4.67
18.73	3	14	40.9	12.2	3.9	ÒõÐÔ	22	4.04	7.23	5.19
23.05	12	11	32.9	9.51	2.74	ÒõÐÔ	29	5.01	6.35	5.52
21.23	20.7	16.8	45.4	8.7	5.4	ÒõÐÔ	26	4.31	6.3	5.5
22.43	1	13	36	5	0.3	ÒõÐÔ	26	3.8	5.57	4.42
24.03	14	14	33	7	0		25	5.1	7.7	5.9
18.67	15	15	Î´¼ì	Î´¼ì	Î´¼ì	ÒõÐÔ	27	4.03	6.01	6.01
18.43	17.9	23	39.2	11.4	1.6	ÒõÐÔ	34	5.05	7.46	5.57
18.43	7	26	42.26	12.3	1.9	ÒõÐÔ	26	4.96	7.96	6.54
21.78	8	18	42.58	12.1	10.2	ÒõÐÔ	28	6.2	7	8.5
18.75	10	23	37.6	10.3	1.1	ÒõÐÔ	27	4.73	8.35	5.64
24.03	14	14	33	7	0		25	5.1	7.7	5.9
18.13	24.5	15.8	34.7	11.4	2.4	ÒõÐÔ	32	4.84	7.73	6
19.33	56	41	35	7.4	4.4	ÒõÐÔ	33	4.42	7.43	6.23
23.12	15	20	42.4	12.9	3	ÒõÐÔ	29	3.92	6.14	6.04
17.69	11	19	40.6	17.2	3.3	ÒõÐÔ		5.18	7.33	6.6
24.84	44.5	18.5	41.9	5.3	1.2	ÑôÐÔ	26	4.16	9.75	8.17
21.63	15	11				ÒõÐÔ	29	4.5	5.2	6.3
26.35	13	14	40	8	0.7	ÒõÐÔ	27	4.5	6.4	5.7
22.27	15	18	31.2	3.1	3.7		33	4.2	5.4	6.3
17.94	10	9	39.5	10.48	2.4	ÒõÐÔ	27	5.04	8.74	7.99
19.05	9	13	34	8	0.8	ÒõÐÔ	23	5	8.9	7.59
18.03	18	22	34	9	1.9	ÒõÐÔ	24	5.06	6.78	6.14
17.91	8	15	43	12.5	4.4	ÒõÐÔ	26	4.35	6.71	4.05
20.96	12.2	14.7	36.6	8.4	2.8		40	4.6	8.82	6.61
21.09	7.8	4.7	49.3	7	1.4	ÒõÐÔ	29	4.15	8.91	5.38
18.44	10	19	37.7	9.2	4.99	ÒõÐÔ	28	4.62	5.93	7.89
22.58	19	22	40.1	4.3	1.4		25	4.83	10.48	9.18
18.55	28	27	35.4	14.6	2.4	ÒõÐÔ	33	4.2	5.8	6.5
18.83	45	41	47	16.2	1.6	ÒõÐÔ	22	3.99	8.19	7.01
19.47	15.4	15.2	41.4	8.2	6.7	ÒõÐÔ	27	4.72	6.75	5.32
22.46	2	17	38.3	8.6	0.9	ÒõÐÔ	26	4.56	5.82	5.55
18.49	14	15	42.6	11.4	2.8	ÒõÐÔ	28	4.64	8.55	7.64
30.02	23	18	39	12.8		ÒõÐÔ	35	4.85	9.06	8.29
18.73	15.2	16.6	38.9	10.8	2.3	ÒõÐÔ	26	4.47	8.5	6.62
23.94	140	98	45	13.6	1.1	ÒõÐÔ	25	4.59	8	8.66
24.46	17	19	39.9	10.5	2.9	ÒõÐÔ	29	5.65	8.16	6.68
19.11	15	18	43.16	10.61	2.5	ÒõÐÔ	22	4.63	6.44	6.71
16.22	12	19	40	3.9	1.6		27	5.36	8.48	6.91
18.55	17	18	49	10.6		ÒõÐÔ	23	4.3	7.2	3.4
19.53	10	14	38	8.4	2	ÒõÐÔ	31	4.9	8.8	5.7
20.7	13.1	22.7	43.51	5.3		ÒõÐÔ	25	4.49	7.55	6.89
22.31	17.6	11.2	44	9.4	2.6	ÒõÐÔ	27	4.18	9.36	6.77
22.67	12	16	42.4	9.39		ÒõÐÔ	27	4.01	5.21	3.6
16.65	23	22	40	5	0.4	ÒõÐÔ	24	4.4	5.9	5.22
24.41	15	20	33	12.3	9.4	ÒõÐÔ	28	4.97	8.53	6.96
18.09	12	18	38.4	4.7	0.6	ÒõÐÔ	25	4.73	6.27	6.22
23.05	13	8				ÒõÐÔ	26	4.72	7.87	4.97
28.68	25	44	40	7.1		ÒõÐÔ	28	5.4	8.4	8.1
19.23	27	22	35	8	0.9	ÒõÐÔ	19	4.8	6.1	4.7
20.28	49	33	34	5	0	ÑôÐÔ	28	4.78	8.3	7.03
18.63	7.8	9.6	41.9	5.5	0.7	ÑôÐÔ	23	4.31	9.49	7.01
21.67	4	22	40	10.8	2	ÒõÐÔ	31	5.03	4.04	6.47
22.19	21	19	32.97	4.3		ÒõÐÔ	38	5.7	11.21	7.42
20.93	8	11	40.51	8.13		ÒõÐÔ	25	5.29	5.5	5.28
19.49	6	14				ÒõÐÔ	28	4.78	9.59	10.63
18.07	32.5	19	40	10.8	9.3	ÒõÐÔ	24	4.6	5.5	5.6
25.22	30.9	27.1	43	9.1	4.43	ÒõÐÔ	33	5.81	11.9	12.03
20.24			40.8	6	3.3	ÒõÐÔ	28	5.46	9.04	4.83
16.33	33	24	35	3	0.8	ÒõÐÔ	24	4.7	7	8.6
20.32	14.71	15.75	41.31	66.7	3.1	ÒõÐÔ	30	5.7	8.9	7.8
20.81	6	14	47.21	7.46		ÒõÐÔ	34	4.85	7.41	6.41
20.03	20.2	9	45	14.2		ÒõÐÔ	32	4.52	7.82	6.13
20.31	21	14	41	9.6	3.2	ÒõÐÔ	23	4.99	8.72	6.23
21.05	10.1	14.6	44.5	12.8	5.43	ÒõÐÔ	27	3.62	6.15	5.07
17.97	11	16	38.8	8.2	6.9		29	4.58	10.36	8.57
16.63	6	20	38	4.8	3.6	ÒõÐÔ	25	4.89	7.1	5.48
18.9	9	17.3	39.7	14.4	6.17	ÒõÐÔ	38	4.35	7.76	5.03
22.48	17	18	34.8	9.5	1.4	ÒõÐÔ	29	4.33	4.71	6.62
27.64	11	14	27	8.8		ÑôÐÔ	22	4.49	9.33	6.83
22.58	18.8	16	47.4	7.9	1.4	ÑôÐÔ	25	3.63	6.39	4.17
18.96	12	12	26	5.6		ÒõÐÔ	22	4.5	7	4.9
18.56	21	0.9	49.5	7.2	4.1	ÒõÐÔ	27	5.14	9	7.91
22.89	24	23	34	9	1.4	ÒõÐÔ	26	4.7	5	5.9
21.09	25	26	40	5.1		ÒõÐÔ	24	5.2	8.1	8.5
19.14	50	11	37	5.1		ÒõÐÔ	22	4.7	8.7	6.2
27.04	14	13	36.2	7.2	1.8		27	4.48	9.82	6.72
18.75	15	16	43.3	13.14	2.21		33	4.68	7.62	8.83
18.83	6	13	37.5	9.4	2.5	ÒõÐÔ	27	4.6	7.9	6.1
24.91	72	48	39.5	7	1.9	ÒõÐÔ	27	4.69	6.06	5.69
15.81	18	18	44.1	8.79	2.22	ÒõÐÔ	31	3.94	4.78	5.11
23.72	10	16	41	5.2		ÒõÐÔ	25	3.8	6.3	7.4
20.81	23	19	33	6	0	ÒõÐÔ	24	4.3	6.6	6.8
18.55	8	15.1	36.4	13.8	4.17	ÒõÐÔ	23	3.33	6.42	4.5
22.04	11.4	14.9	34.7	10	0.7		20	5.52	4.69	5.04
20.55	14	21	39.6	13.7	2.9	ÒõÐÔ	21	4.21	6.77	5.34
17.54	19	22	39.75	4.6		ÒõÐÔ	20	4.67	6.5	6.74
18.73	10.4	16.7	42.91	5.8	2.9	ÒõÐÔ	24	3.77	4.9	5.75
19.15	10.7	13.9	39.3	15.3	4.75	ÒõÐÔ	25	4.58	7.45	6.13
19.63	25	21	38	9	0.4		37	4.5	6.8	8.4
19.57	19.4	22.4	41.09	Î´¼ì	Î´¼ì	ÒõÐÔ	29	4.49	7.55	6.89
18.83	14	19	39	11.6	1.4	ÒõÐÔ	29	4.64	6.28	6.47
20.2	15.4	17.3	37.2	5.8	2.3	ÒõÐÔ	28	4.72	8.18	4.68
16.56	10	20	38.9	11.1	2.7	ÒõÐÔ	31	4.76	9.01	6.73
16.02	17.7	15.5	37.4	10.6	2.4	ÑôÐÔ	28	5.09	6043	6.38
16.41	63	27	41.7	10.6	2.5	ÒõÐÔ	29	4.26	5.89	8.12
22.22	18	15	46.9	11.01	3.12	ÒõÐÔ	30	4.18	9.04	7.19
19.78	9	13	35	5	0.2	ÒõÐÔ	20	3.8	6.69	6.85
18.75	19	19	43.7	12.76		ÒõÐÔ	28	4.62	7.76	6.64
18.68	16	12	34.3	3.86	1.7	ÒõÐÔ	21	4.2	5.6	6.5
19.47	10	15	37	8	0.2	ÒõÐÔ	33	4	6	5
22.58	14.7	19.6	50.3	18.8	6.9	ÒõÐÔ		4.15	5.77	6.45
18.82	35	34	42.27	5.28		ÒõÐÔ	23	5.09	6043	6.38
26.44	28	20	39	5.7		ÒõÐÔ	37	4.6	10.5	9.3
17.97	15	22	35.8	10.1	2.4	ÒõÐÔ		4.74	6.53	5.4
17.31	40	33.6	35.7	13.4	5.82	ÒõÐÔ	24	4.42	8.76	5.6
22.64	8	14	38	8.9	2.1	ÑôÐÔ	29	5.05	8.69	7.29
18.43	12	21	33.2	7.7	1.8	ÒõÐÔ	27	4.46	5.07	5.99
20.96	11	20.6	39.2	16.3	5.41	ÒõÐÔ	25	4.71	7.57	6.14
22.31	12	15	35.19	6.3		ÒõÐÔ	31	4.26	8.03	6.33
22.03	73.9	38.4	39.9	8.8	1.7		29	4.17	5.13	4.03
19.08	10	20	41.2	7.7	5.7	ÒõÐÔ	23	4.15	3.68	4.73
19.31	8	15	44.1	5.1	3.4	ÒõÐÔ	29	4.71	5.46	5.49
22.64	14	19	42	9.6		ÒõÐÔ	29	4.4	9	9
21.72	10	16		16.5	1.8	ÒõÐÔ	24	4	8	6
19.23	11	16	39	9		ÒõÐÔ	24	4.4	4.9	5.8
19.53	12	17	34	9.4	6.5	ÒõÐÔ	25	4.48	6.9	5.4
32.42	13	13	37.7	6.9	1.1	ÒõÐÔ	35	5.07	11.9	11.46
23.63	18	19	35.8	7	1.3	ÒõÐÔ	22	4.18	9.25	7.68
19.29	18	14	41.9	9.63		ÑôÐÔ	26	4.42	7.67	6.28
25.46	56	42	35.1	7.4	2.9	ÒõÐÔ	37	4.69	6.86	6.5
19.52	5.4	12.2	44.8	10.5	5.09	ÑôÐÔ	25	4.05	7.44	7.5
23.01	22	18	33	15.1	3.6		33	4.38	5.44	5.33
20	16	15	44.3	12.4	3	ÒõÐÔ		3.8	8.13	6.81
15.23	20	15	40.5	7.07		ÒõÐÔ	19	4.34	6.83	6.09
18.51	9	17	38.2	14.2	2.3	ÒõÐÔ	34	4.12	8.1	7.13
18.16	11	10	41.3	2.8	1.7	ÒõÐÔ	26	4.74	6.58	4.35
23.37	7	11	40.9	7.4	1.1	ÒõÐÔ	23	4.38	5.95	6.48
27.89	10	15	42	6.6	5.5		32	4.47	7.68	7.55
23.83	14	12				ÒõÐÔ	24	5.58	6.99	7.04
24.22	12	24	38.7	16.4	11	ÒõÐÔ	26	7.45	14.08	9.34
27.06	14	17	34	13.1	9.6	ÒõÐÔ	25	4.13	6.23	5.98
25.24	20	25	38.9	3.5	0.1	ÒõÐÔ	30	4.4	8.42	8.49
15.92	15	15	43	5.1		ÑôÐÔ	21	4.9	7.1	6.3
21.85	7	10	44.4	7	2	ÒõÐÔ	25	4.31	9.49	7.01
21.64	36	31	43.4	4.4	2.6		35	4.5	7.7	6.8
20.66	8.5	15	37.8	9.6	1.7	ÑôÐÔ	24	4.8	8.4	8.1
22.03	18	21	38.2	4.6	1.1	ÒõÐÔ	36	4.51	7.93	9.01
21.5	12.5	13	42.5	8.2	1.5		21	4.4	10.2	8.2
18.66	12	13	34	10	0.5	ÒõÐÔ	28	4.3	8.1	6.2
19.04	10.1	12.5	43.8	11	1.5	ÒõÐÔ	25	4.16	7.03	6.91
22.18	22	25	32	6.5	1.4	ÒõÐÔ	26	4.52	5.17	5.11
20.31	8	13	37.3	6.6		ÒõÐÔ	30	4.3	5.67	4.76
18.55	12	15	40.3	7.7	5.8	ÒõÐÔ	28	4.77	5.45	5.87
18.66	13	15	31.7	11.41		ÒõÐÔ	22	4.01	4.24	4.31
19.47	9	1.67	37.2	8.8	1.3	ÒõÐÔ	27	4.05	7.44	7.5
22.6	26	28	40.7	11.1	2.3	ÒõÐÔ	32	4	6.15	5.7
26.44	62	22	45.1	12.95		ÒõÐÔ	22	5.45	11.1	8.55
19.14	39.1	23.2	42	11.1	9	ÒõÐÔ	25	4.17	5.13	4.03
25.59	16.9	18.4	42.44	8.5	4.7	ÒõÐÔ	22	4.98	5.99	5.72
19.11	23	26.4	35.6	6.9	3.33	ÒõÐÔ	28	4.67	3.6	4.28
19.95	13	16	47.4	16.8	6.2	ÑôÐÔ	30	4.6	5.6	5.6
22.04	225	204	31.4	8.8	4.2	ÒõÐÔ	23	3.56	3.67	3.53
27.94	14	15	41.6	10.5	2.9	ÒõÐÔ	24	4.31	9.49	7.01
25.33	26	27	30.6	9	7		41	4.78	6.93	6.09
18.59	21	27	33.9	3.5	2.4	ÑôÐÔ	35	4.23	5.67	5.24
18.22	16.5	17	40.1	9	3.4	ÒõÐÔ	33	5.25	7.03	5
19.23	30	22	38	9.5	7.6	ÒõÐÔ	28	3.55	6.85	5.42
23.07	14.1	15.6	72	10.1	8.2		36	3.89	6.54	5.13
18.87						ÒõÐÔ	30	4.2	9	6.5
17.36	10	16	44.31	6.4	0.55	ÒõÐÔ	25	4.43	5.92	5.45
19.63	16	23	41.16	5.16	3.96	ÒõÐÔ	25	4.3	4.48	5.68
25.64	14	22	34.5	6.9	1.9	ÒõÐÔ	32	6.23	10.68	9.59
21.97	19	15	36.6	9.3	3	ÒõÐÔ	32	4.8	7.55	8
19.74	8	11	45	9.9	1.2	ÑôÐÔ	22	4.62	5.93	7.89
20.81	37	24	38	12.7	3.6	ÒõÐÔ	34	5.36	7.43	6.83
19.14	18	18	32	6.3	1.8	ÑôÐÔ	26	4.66	7.96	6.02
21.77	13	15	57.6	4.5	1	ÒõÐÔ	23	5.51	10.92	9.09
20.55	11	23	37	9.1	2.4	ÒõÐÔ		4.77	6.81	4.84
22.6	16	15	32	10.1	2.7		36	4.45	9.41	8.4
25.39	18.2	12.9	33.7	6.3	1	ÒõÐÔ	31	5.28	6.1	5.74
22.66	14	23	40	9.2	2.7	ÒõÐÔ	25	4.25	9.37	6.15
19.83	23	25	36	8	1.6	ÒõÐÔ	34	5.1	8.8	7.9
20.89	24	25	37.1	2.5	1.5	ÑôÐÔ	24	4.4	8.42	8.49
24.34	16	22	36.99	9.7		ÒõÐÔ	29	40.4	6.12	6.61
19.11	14	21	41.3	5.3	1.8	ÒõÐÔ	26	4.46	8.67	6.57
20.2	17	17	36	5	0.7	ÒõÐÔ	32	5	8.3	5
16.94	8	17	37.3	6.7	0.6	ÒõÐÔ	26	4.85	6.98	6.47
19.53	17	18	46	10.2	3.5		39	4.9	6.9	6.1
17.19	12	16	37.1	9.7	2.2	ÒõÐÔ	21	4.32	8.68	4.96
21.63	17.9	11.8	47.1	4.7	1.7		37	4.66	8.87	6.58
20.11	8.2	15.6	38	17.4	5.75	ÒõÐÔ	23	4.23	5.84	6.36
23.44	42	22	42	5		ÒõÐÔ	29	4.5	7.56	7.4
33.05	9	13	37.1	10.9		ÒõÐÔ	27	4.41	6.24	4.86
19.14	14	15	36.2	6.5	1.3	ÒõÐÔ	33	4.19	6.53	6.46
22.89	13	16	30	8.3	6.1	ÒõÐÔ	28	4.08	7.54	7.34
20.03	7	14	35.9	12.9	1.8	ÒõÐÔ	28	4.66	9.21	5.88
20.13	11.2	10.4	29.2	5.3	1.4	ÒõÐÔ	33	3.94	6.84	6.01
18.46	13.5	13	42.6	8.5	1.4	ÒõÐÔ	22	3.77	3.29	4.53
21.64	14	16	45	11		ÒõÐÔ	33	5.4	13.8	6.2
20.58	24	19	39.9	8.7	1.6	ÑôÐÔ	31	4.87	9.68	7.7
15.62	16	13	46.2	5.3	1.5	ÒõÐÔ	23	4.01	5.31	5.2
22.04	15	21	33.2	7.6	6.2		36	4.46	6.44	5.5
18.82	10.9	17.4	37.4	14.9	5.47	ÑôÐÔ	32	4.11	5.22	5.36
23.63	7	11	33.3	8.3	1.9	ÒõÐÔ	26	4.56	8.36	4.4
16.82	13	13	45	14.9	4.7	ÒõÐÔ	36	4.5	6.6	4.9
17.31	13	22	66.8	13.3		ÒõÐÔ	23	4.6	8.49	6.7
23.11	13	15	41.1	11.63	2.4	ÑôÐÔ	24	4.64	8.55	7.64
18.8	20	21	36	1.6	1.9	ÒõÐÔ	31	4.61	6.73	6.92
23.42	59	34	39	10	2	ÒõÐÔ	24	4.48	7.01	5.8
19.14	69	30	40.2	10.02	1.88	ÒõÐÔ	22	4.94	8.56	7.89
24.69	9.7	11.3	45	7	3.3	ÒõÐÔ	23	4.26	6.73	5.07
22.1	8	11	70.9			ÒõÐÔ	35	4.06	7.2	5.38
19.92	19	17	43	14.9	3.1	ÒõÐÔ	28	3.69	6.51	4.07
28.01	30	34	44	6.9		ÒõÐÔ	20	4.76	5.45	2.8
19.98	14	19	40	11	1.3	ÒõÐÔ	27	4.4	6.3	6.6
22.84	7	12				ÒõÐÔ	32	4.5	8.61	7.2
23.44	7	17	36.6	3.3	2	ÒõÐÔ	30	4.58	8.07	8.07
20.31	9	17	37	6.9		ÒõÐÔ	33	4.7	9.8	7.9
19.14	12	14	40	11.9	/	ÒõÐÔ	22	4.53	5.07	5.8
22.96	14	11	47	10.4	3.8		24	5.1	9.2	6.6
17.65	14	17	38.9	7.4	/	ÒõÐÔ	29	4.07	6.12	5.41
29.75	13	11	38	7	5.6	ÒõÐÔ	32	5.5	6.2	6.42
22.38	15	18	37	9	1	ÒõÐÔ	33	4.8	8.88	7.1
20.45	6	14				ÑôÐÔ	27	4.24	7.33	5.65
19.22	17	10	37.6	14.1	11.8	ÒõÐÔ	24	4.32	9.45	7.29
21.83	24	22	35	7	6.7	ÒõÐÔ	21	4.8	8.4	7.7
19.38	19	14	42.7	12.87		ÒõÐÔ	26	4.78	5.09	9.47
20.03	13	14	41.3	12.28		ÒõÐÔ	27	4.8	7.88	6.8
23.31	8	16	43.5	24.5		ÒõÐÔ	25	4.14	6.17	4.5
19.98	32	22	42.7	11.17		ÑôÐÔ	27	4.38	5.09	4.8
17.67	12	15	38	6	1.2	ÒõÐÔ	25	4.6	5.05	5.95
24.14	33	27	29	6		ÒõÐÔ	27	3.62	6.01	4.92
20.24	20	13	46	8.81		ÒõÐÔ	29	4.4	6.22	6.1
22.64	20	18	34	11	9.6	ÒõÐÔ	25	4.7	7	6.9
18.03	29	22	40.5	13.43		ÑôÐÔ	24	4.57	4.85	6.9
19.53	10	11.62	43.2	5.51		ÒõÐÔ	31	5	8.65	6.4
17.72	20	18	42.4	16.62		ÒõÐÔ	32	4.43	6.79	6.68
25.51	17	11	45.1	8.88		ÑôÐÔ	25	4.19	8.05	5.95
18.43	16	20	41	6		ÒõÐÔ	24	3.65	7.11	6.06
24.03	31	16	38.6	10.5		ÒõÐÔ	31	4.72	3.89	5.61
19.53	27	19	41.1	17.11		ÒõÐÔ	24	4.73	56.19	5.48
19.43	12	14	45.4	8.28		ÒõÐÔ	27	4.72	8.18	5.6
16.53	37	20	42.3	18.97		ÒõÐÔ	28	4.73	8.77	6.26
20.81	30	18	42.8	11.4		ÒõÐÔ	33	4.17	8.15	7.52
17.58	40	22	43.2	10.66		ÒõÐÔ	33	7.48	13.66	11.42
19.2	15	12	43.6	18.09		ÒõÐÔ	24	4.24	6.35	6.68
17.58	9	20	31.2	7	1.3	ÒõÐÔ	25	4.27	5.59	5.89
17.9	17	14	41	9		ÒõÐÔ	26	5	8.1	6.6
18.43	23	16	43.9	10.9		ÒõÐÔ	23	4.7	7.65	7
18.8	18	22	38	6	5.7	ÒõÐÔ	25	4.41	5.26	3.98
24.34	45	27	42.2	18.49		ÒõÐÔ	22	4.18	9.25	7.68
18.87	12	13	40.2	15.96		ÒõÐÔ	29	4.3	5.57	5.36
23.03	14.8	20.5	38.32	6.6		ÒõÐÔ	33	4.41	9.55	8.28
25.38	13	12	40.5	8.54		ÒõÐÔ	31	4.86	8.26	6.68
22.19	23	17	45.9	18.61		ÒõÐÔ	24	4.86	11.1	9.67
21.56	18	1				ÒõÐÔ	25	4.21	9.53	5.49
20.06	10	20	48	14.7		ÒõÐÔ	36	4.4	6.7	5.8
22.48	17	16	37	8	6.2	ÒõÐÔ	23	5	9.72	4.68
17.57	19	15	43.7	15.22		ÒõÐÔ	25	4.27	7.56	5.23
18.8	62	54	35	11	6	ÒõÐÔ	20	3.88	6.92	5.19
19.38	22	20	34.4	5.7		ÒõÐÔ	23	4.24	7.83	6.11
18.2	9	17.4	35	7.3	3.33	ÒõÐÔ	26	4.51	8.15	5.66
21.79	15.4	20.5	39.48	3.6	1.8	ÒõÐÔ	34	4.56	9.1	7.8
18.82	20	21	47.2	11.4		ÒõÐÔ	29	4.4	8.42	8.49
24.46	26	24	34.6	6	4.3	ÒõÐÔ	35	5.01	8.21	6.62
20.7	18	23	43.22	12.3	7.1	ÒõÐÔ	24	4.41	6.74	5.65
18.83	57	32	41.5	6.46		ÑôÐÔ	27	4.8	5.53	5.7
19.74	9.7	16.6	45.4	11.9	10.2	ÑôÐÔ	29	5.15	9.46	7.87
20.31	7.1	15	40.9	7.3	2	ÒõÐÔ	29	4.64	6.2	5.62
18.9	39.8	25.1	45.7	102	7.9	ÑôÐÔ	26	3.66	9.88	8.07
24.03	15	15	41.7	10.62		ÒõÐÔ	34	4.89	7.77	6.19
19.23	10	11	45.1	16.48		ÒõÐÔ	31	4.82	7.97	7.07
21.09	16	17	42	9.2	1.8	ÒõÐÔ	27	4.24	5.47	4.29
21.36	13	12	41	13.89		ÒõÐÔ	25	4.68	6.8	5.99
30.06	27	23	44.3	4.9	0.4	ÒõÐÔ	34	4.94	10.44	10.76
23.53	9	17	40.3	10.9	3.1	ÒõÐÔ	27	5.11	8.41	6.51
20.32	12	14	46	9.9	2.3	ÑôÐÔ	27	5.4	9.5	6.9
20.24	26	24	38.2	9.9	0.4	ÒõÐÔ	25	4.72	8.74	6.67
18.31	10	17	45	6.4	3		31	5.3	8.2	9.2
20.7	19	14	41	6.7	1.9	ÒõÐÔ	29	4.7	8.8	7.3
24.84	29	24	42	16.9	4.8	ÒõÐÔ	26	4.6	6.7	5.8
18.75	23	17	42.17	7.79	1.7	ÒõÐÔ	33	4.69	7.33	6.97
18.43	18	12	44	6.4	25.5	ÑôÐÔ	27	4.9	9.5	6.7
22.07	25	26	43	12.2	3.1	ÒõÐÔ	35	5.1	9.3	8.3
14.57	9	14	34	9.9	2.7	ÒõÐÔ	27	5.7	6.7	5.9
27.05	35	25	47	7	3.8	ÒõÐÔ	40	5.3	10.6	13.9
18.49	9	13	44	7.4	1.1	ÒõÐÔ	28	5.2	8.3	7.6
18.63	7.8	13.2	43.3	6.8	5.6		28	5.34	6.58	6.45
30.09	42	27	39.2	3.6	2.8	ÒõÐÔ	32	5.65	8.16	6.68
16.62	13	13	45.9	11.53	8.18	ÑôÐÔ	22	4.43	9.41	7.48
17.97	91	41	39.1	10.86	3.12		29	3.92	7.16	10.63
16.38	29	26	36	8.8	5.9	ÒõÐÔ	22	4.51	8.04	8.21
18.2	54	30	40.8	22.8		ÒõÐÔ	27	4.84	8.67	5.96
21.87	6	11	44	9	9	ÒõÐÔ	32	4.57	9.45	6.68
25.28	15	15	42.3	10.1		ÒõÐÔ	31	4.52	7.4	7.92
20.7	129	38	40.5	11.84		ÒõÐÔ	25	4.17	8.15	7.52
17.4	11.82	12.6	43	3.4	1.35	ÒõÐÔ	26	4.39	5.47	5.44
18.73	68	35.8	40.2	10.4	6.5	ÒõÐÔ	21	4.73	7.64	7.05
18.29	3	28	35.6			ÒõÐÔ	24	5.06	5.87	5.69
20.57	20	13	45.7	10.87		ÒõÐÔ	28	4.07	6.51	5.56
21.34	19	17	46	12.77		ÒõÐÔ	33	4.23	10.48	9.81
16.56	32.5	26.2	42.6	7.3	3.5	ÒõÐÔ	33	4.48	6.55	6.08
23.34	10	11				ÒõÐÔ	34	4.81	10.68	7.05
17.47	12.98	21.01	47.82	10.85	2.08	ÒõÐÔ	27	3.92	6.98	5.43
18.03	10.9	12.8	45.3	8.5		ÒõÐÔ	24	4.3	7.5	6.9
18.86	28	27	37.7	10.8	1.1		30	6.02	6.81	6.86
18.67	69	36	41.1	12.96		ÒõÐÔ	29	4.47	7.89	7.96
17.38	23.2	17.4	43.4	6.3	3.4	ÒõÐÔ	27	4.67	5.44	5.46
18.03	10.06	15.06	47	14	3.74	ÒõÐÔ	29	4.74	7.75	5.68
16.03	9	17	41	8.8	2.7	ÒõÐÔ		4.31	7.4	7.04
20.9	23	20	37	8	0.9	ÒõÐÔ	22	3.67	6.7	5.41
17.63	14	15	41	10.5	5	ÒõÐÔ	34	4.43	6.69	6.86
17.98	9	15	36.5	19.3		ÑôÐÔ	31	5.12	5.83	6.34
18.82	14	13	44.8	13.79		ÒõÐÔ	28	4.94	6.82	5.63
23.88	24	20	34.98	5.5		ÒõÐÔ	35	4.56	8.15	7.24
21.63	8.7	13.9	37.31	5	2	ÒõÐÔ	35	3.99	7.6	8.16
18.52	28	22.9	39.9	11.6	5.82	ÒõÐÔ	32	4.77	5.45	5.87
20.9	15	15	43.4	10.06		ÒõÐÔ	35	5.15	8.61	7.67
20.81	14	18	45.1	8.1	0.9	ÒõÐÔ	26	4.4	5.5	6.6
22.66	15	13	42	7.2		ÒõÐÔ	35	4.7	9	7.8
25.39	39	27	35.2	8.5	2	ÒõÐÔ	31	5.4	8.6	6.9
20.37	17	20	39.11	17.8		ÒõÐÔ	30	4.73	7.31	6.19
18.26	9	16	41.5	8.2	1.7	ÒõÐÔ	25	4.2	8.05	6.07
19.88	17	19	41.7	12.8	1.9	ÑôÐÔ	31	4.06	9.05	6.7
18.07	8	18	44	6.4	2.5	ÒõÐÔ	26	5.7	10.4	7
17.72	18	15	73.3	8.54		ÒõÐÔ	24	4.3	5.38	4.07
19.05	11.4	15	44.2	9	0.7	ÒõÐÔ	26	4.96	5.78	6.02
21.36	7.8	12	41.1	8.8	2.4	ÒõÐÔ	29	4	6.2	5.2
21.34	28	29	42.8	16.7	3.2	ÒõÐÔ	25	5.68	7.15	5.39
20.43	11	16	35	5	0.4		31	3.83	11.06	9
19.3	9	18	39.7	5	0.2	ÒõÐÔ	40	5.2	7.74	7.61
24.56	21	15	44.9	14.86		ÒõÐÔ	32	4.13	6.23	5.98
18.59	34	20	41	11.76		ÒõÐÔ	30	5.4	11.12	9.2
26.67	26	20	47.8	6.4	4.3		22	4.96	10.15	7.37
23.23	21	13	69	39	2.5	ÒõÐÔ	29	5.7	10.49	8.7
17.4	15.67	18.08	49.06	7.18	2.6	ÒõÐÔ	27	4.8	8.45	6.35
22.58	18	19	65.9			ÑôÐÔ	37	3.92	9.04	3.06
25.71	24	17	39.5			ÒõÐÔ	27	5.05	9.29	5.4
28.64	14.74	23.08	40.04	8.1	2.3	ÒõÐÔ	30	5.21	6.87	8.16
21.45	12	18	39	11.1	9.5	ÑôÐÔ	27	4.92	9.29	5.81
22.06	24.8	22	39.5	9.2	1.8	ÒõÐÔ	32	4.9	12.1	10.96
17.97	10.4	10.3	46.8	10.8	8.7		24	5.5	9.7	6.4
18.03	13	15	39.7	11.27		ÒõÐÔ	30	4.09	6.19	4.71
17.1	16.7	22.2	48.4	9	4.78	ÒõÐÔ	25	4.74	7.58	5.89
17.1	13	16	40	14	2.3		26	4.25	7.72	8.72
19.63	40	21	45.7	4.5	2.8		33	4.71	7	6.12
19.78	11	19	35.6	6.6	0.4	ÑôÐÔ	33	4.13	6.76	4.67
23.07	44			4.81		ÒõÐÔ	32	4.2	6.8	5.6
21.5	10	13	33	9.9	7.9	ÒõÐÔ	31	4.32	5.74	5.58
17.43	21	31	43.5	10	3	ÑôÐÔ	30	4.96	7.19	4.77
15.82	7	14	41	14.4	6	ÑôÐÔ	22	5.1	5.5	5.9
25.04	12	18	42.2	9	0.3	ÒõÐÔ		4.2	6.6	10.3
19.56						ÒõÐÔ	31	4.5	8.69	6.36
27.06	11	20	40	9		ÒõÐÔ		5.29	6.61	5.2
19.15	13	16	33.4	6.09	1.7	ÒõÐÔ	28	4.5	6.5	7.5
16.94	24	25	37.1	9.14	3.49	ÑôÐÔ	29	4.55	7.07	7.25
25.59	11	13	44.2	9.5	0.9		31	4	6.1	4.7
20.96	15	14	38.9	7.5	1.6	ÑôÐÔ	30	4.91	7.37	5.86
22.03	18	18	42.2	11.9	3.3	ÑôÐÔ	28	4.2	6.8	5.6
20.28	6.2	14.7	43.3	8.3	3.2	ÒõÐÔ	31	3.85	7.75	4.99
19.11	15.1	15	44.3	2.3	2.3	ÒõÐÔ	24	4.06	6.36	5.64
18.18	13	16	46	10	7.8	ÒõÐÔ	31	4.84	7.43	4.63
21.78	9	18	36	3.1	2.1	ÒõÐÔ	25	5	6.67	5.6
20.61	12	18	39.8	6.4	5.8	ÑôÐÔ	35	3.83	7.36	6.01
18.31	15	21	42.7	5	1.6	ÒõÐÔ	27	3.9	5.73	5.66
24.03	15	12	48	9095		ÒõÐÔ	42	5.1	9.13	6.8
25.65	24	19	43.5	10.71		ÒõÐÔ	31	4	7	5
16.44	151	63	43	8	7	ÒõÐÔ	24	4.6	8.54	7
28.89	9	14	32	11.8	3.8	ÑôÐÔ	35	4.27	10.02	8.7
22.86	16	18	42	6.4	2.3		31	4.71	5.87	6.48
22.31	7.4	12	44.83	16.12		ÒõÐÔ	28	4.26	7.83	6.08
24.97	38	26	43.4	6.4	1.7	ÒõÐÔ	19	4.71	6.3	6.45
25.2	11.44	14.28	43.21	7.4	3.1	ÑôÐÔ	29	3.5	11.3	8.4
19.93	16.7	25	40.4	5.7	2.7	ÒõÐÔ	34	4.52	7.46	6.91
22.6	19.7	11	43.4	11.3	2	ÒõÐÔ	35	4.8	9.7	5.5
27.47	12.68	16.27	41.48	3.26	1.35	ÒõÐÔ	24	4.9	9.9	7.13
20.31	14	21	39.4	13.2	3	ÑôÐÔ	31	5.24	10.06	8.36
17.31	10.7	11.4	47.1	13.6	3.1	ÒõÐÔ	23	3.94	6.84	6.01
22.31	38	22				ÒõÐÔ	38	4.87	4.08	6.67
19.47	15	15	37.1	8.13		ÒõÐÔ	28	4.33	9.34	7.64
21.83	11.7	14.9	38	6.5	3.2	ÒõÐÔ	25	4.8	7.8	6.5
16.38	17.58	18.88		12.7		ÒõÐÔ	24	4.6	6	6.3
17.97	10	15.6				ÒõÐÔ	35	4.88	6.85	6.11
23.05	21	26	49.2	73.5	3	ÑôÐÔ	33	6.16	10.05	5.8
19.47	15	9	42.8	40.04	2.55	ÒõÐÔ	25	4.6	5.6	5.8
28.32	12	11	39	5.8		ÒõÐÔ	39	5.8	17.8	8.7
23.71	11	21	46.2	12.3	8.8		32	4.21	6.33	5.88
20.78	20	15	37.4	7.64	1.7		33	5.12	9.52	7.53
20.19	11.1	14.5	39	12.5	4.3	ÒõÐÔ	28	4.91	6.87	6.22
19.57	10	21	41.9	10.8	8.6	ÒõÐÔ	25	4.23	6.24	4.4
17.58	22	22	46.9	12.1	2.1	ÑôÐÔ	26	4.98	5.02	5.87
19.29	9	16		11.6	8.8	ÒõÐÔ	34	4.53	6.47	6.13
17.8	18	16	43	6		ÒõÐÔ	24	4.48	7	6.75
20.28	24	19	43.9	17.02		ÒõÐÔ	34	4.08	6.14	4.42
23.44	12	14	32.2	7.83	2.46	ÒõÐÔ	25	5.48	7.97	6.74
22.89	6	17	39.9	6.5	5.3	ÒõÐÔ	21	4.72	8.18	4.68
16.58	24	23	38	5	0.5	ÒõÐÔ	30	4.2	5.4	6.8
19.53	30	25	42.9	8.7	5.7	ÒõÐÔ	35	6.35	10.94	10.28
24.97	16	18		8.1	5.9	ÒõÐÔ	36	5.12	13.18	11.19
18.73	6.5	17.2	37.22	6	2.2	ÒõÐÔ	35	3.94	6.26	5.36
22.86	15	19	39.75	9.5		ÒõÐÔ	29	4.37	4.77	5.85
20.58	4	33	39.08	9.31		ÑôÐÔ	32	4.51	7.05	5.13
20.4	20	16	44.4	9.96		ÒõÐÔ	30	4.44	4.44	3.64
16.78	19.5	18	43.7	9.4	6.16	ÒõÐÔ	27	4.67	3.6	4.28
30.39	14	16	42.6	4.6	3.5	ÒõÐÔ	32	6.01	10.62	7.13
21.51	29	19	41.7	10.15		ÒõÐÔ	33	4.19	5.89	4.67
19.72	22	20	35	8	1.6	ÒõÐÔ	27	4.63	6.32	5.32
20.81	11	17	36.8	10.5	/	ÒõÐÔ	32	4.55	9.63	7.71
20.7	21.1	17.5	42.1	6.3	3.5	ÑôÐÔ	27	4.43	5.92	5.45
22.64	19	19	36.7	10	2.4		35	4.1	7.5	6
20.28	9	15	45.2	17	4.7	ÒõÐÔ	28	4.94	8.1	6.38
20.58	11	14	38	5	0.8	ÑôÐÔ	33	4.5	5.73	5.2
21.48	31.7	23	39.4	9.9	3.9	ÒõÐÔ	26	1.14	5.13	4.97
22.86	17	18	44	13.1	11	ÒõÐÔ	30	4.63	4.99	7.21
14.57	10	12	37	12		ÑôÐÔ	33	4.8	7.1	8.5
19.81	8.1	9.2	44.7	5.19	2.83	ÑôÐÔ	33	3.12	4.18	3.49
[truncated: 136,868 more rows]
